# Supplementary material for: Tetra­kis(μ-4-methyl­benzoato-κO:O′)bis­{[4-(dimethyl­amino)pyridine-κN 1]zinc(II)}
Source: Acta Crystallogr Sect E Struct Rep Online. 2009 Jul 18;65(Pt 8):m948–9. doi: 10.1107/S1600536809027603 (PMC2977470; doi:10.1107/S1600536809027603)
Supplement: Supplementary file 1 [file e-65-0m948-sup1.cif]

##############################################################################
###                                                                        ###
###        Electronic paper (Acta Crystallographica Section E)             ###
###                                                                        ###
##############################################################################
#                                                                            #
# This CIF contains the data in a paper accepted for publication in Acta     #
# Crystallographica Section E. It conforms to the requirements of Notes      #
# for Authors for Section E, and has been peer reviewed under the auspices   #
# of the IUCr Commission on Journals.                                        #
#                                                                            #
# Full details of the Crystallographic Information File format               #
# are given in the paper "The Crystallographic Information File (CIF):       #
# a New Standard Archive File for Crystallography" by S. R. Hall, F. H.      #
# Allen and I. D. Brown [Acta Cryst. (1991), A47, 655-685].                  #
#                                                                            #
# The current version of the core CIF dictionary is obtainable from          #
# ftp://ftp.iucr.org/pub/cif_core.dic. The current version number is 2.4.    #
#                                                                            #
# Software is freely available for graphical display of the structure(s) in  #
# this CIF.  For information consult the CIF home page http://www.iucr.org/  #
# cif/home.html                                                              #
#                                                                            #
# This file may be used for bona fide research purposes within the           #
# scientific community so long as proper attribution is given to the journal # 
# article from which it was obtained.                                        #
#                                                                            #
##############################################################################
                                             
data_global
_audit_creation_method     'form.cif (version 2.0)'
_journal_data_validation_number     ?
_journal_date_recd_electronic     2009-07-04
_journal_date_accepted     2009-07-14
_journal_name_full     'Acta Crystallographica, Section E'
_journal_year     2009
_journal_volume     65
_journal_issue      8
_journal_page_first     m948
_journal_page_last     m949
_journal_paper_category     QM
_journal_coeditor_code     HK2733
_publ_contact_author_name     'Xiao, Zhu-Ping'
_publ_contact_author_address
;
Key Laboratory of Anhui Educational Department,
Anhui University of Technology,
Maanshan 243002
People's Republic of China
State Key Laboratory of Pharmaceutical Biotechnology,
Nanjing University,
Nanjing 210093
People's Republic of China
;
_publ_contact_author_email     xiaozhuping2005@163.com
_publ_contact_author_fax     '0086-25-83592672'
_publ_contact_author_phone     '0086-25-83592572'
_publ_section_title
;\
Tetrakis(\m-4-methylbenzoato-\k<i>O</i>:<i>O</i>')bis{[4-(dimethylamino)\
pyridine-\k<i>N</i>^1^]zinc(II)}
;
loop_
    _publ_author_name
    _publ_author_address
    'Bai, Lin-Shan'
;
Key Laboratory of Anhui Educational Department,
Anhui University of Technology,
Maanshan 243002
People's Republic of China
;
    'Liu, Xin-Hua'
;
Key Laboratory of Anhui Educational Department,
Anhui University of Technology,
Maanshan 243002
People's Republic of China
;
    'Xiao, Zhu-Ping'
;
Key Laboratory of Anhui Educational Department,
Anhui University of Technology,
Maanshan 243002
People's Republic of China
State Key Laboratory of Pharmaceutical Biotechnology,
Nanjing University,
Nanjing 210093
People's Republic of China
;
data_I
_audit_creation_method     SHELXL-97
_chemical_name_systematic
;
Tetrakis(\m-4-methylbenzoato-\k<i>O</i>:<i>O</i>')bis{[4-
(dimethylamino)pyridine-\k<i>N</i>^1^]zinc(II)}
;
_chemical_name_common     ?
_chemical_formula_moiety     'C46 H48 N4 O8 Zn2'
_chemical_formula_sum     'C46 H48 N4 O8 Zn2'
_chemical_formula_iupac     '[Zn2 (C8 H7 O2)4 (C7 H10 N2)2]'
_chemical_formula_weight     915.66
_chemical_melting_point     ?
_symmetry_cell_setting     monoclinic
_symmetry_space_group_name_H-M     'P 21/n'
_symmetry_space_group_name_Hall     '-P 2yn'
loop_
    _symmetry_equiv_pos_as_xyz
    'x, y, z'
    '-x+1/2, y+1/2, -z+1/2'
    '-x, -y, -z'
    'x-1/2, -y-1/2, z-1/2'
_cell_length_a     8.9311(18)
_cell_length_b     9.967(2)
_cell_length_c     24.756(5)
_cell_angle_alpha     90.00
_cell_angle_beta     90.64(3)
_cell_angle_gamma     90.00
_cell_volume     2203.5(8)
_cell_formula_units_Z     2
_cell_measurement_reflns_used     3875
_cell_measurement_theta_min     1.77
_cell_measurement_theta_max     29.5
_cell_measurement_temperature     294(2)
_exptl_crystal_description     block
_exptl_crystal_colour     colorless
_exptl_crystal_size_max     0.30
_exptl_crystal_size_mid     0.20
_exptl_crystal_size_min     0.20
_exptl_crystal_density_diffrn     1.380
_exptl_crystal_density_meas     ?
_exptl_crystal_density_method     'not measured'
_exptl_crystal_F_000     952
_exptl_absorpt_coefficient_mu     1.145
_exptl_absorpt_correction_type     'psi-scan'
_exptl_absorpt_process_details     '(SADABS; Sheldrick, 1996)'
_exptl_absorpt_correction_T_min     0.758
_exptl_absorpt_correction_T_max     0.792
_exptl_special_details
;
;
_diffrn_ambient_temperature     294(2)
_diffrn_radiation_type     MoK\a
_diffrn_radiation_wavelength     0.71073
_diffrn_radiation_source     'fine-focus sealed tube'
_diffrn_radiation_monochromator     graphite
_diffrn_measurement_device_type     'Bruker APEXII CCD area-detector'
_diffrn_measurement_method     '\f and \w'
_diffrn_detector_area_resol_mean     ?
_diffrn_reflns_number     12095
_diffrn_reflns_av_R_equivalents     0.0200
_diffrn_reflns_av_sigmaI/netI     0.0223
_diffrn_reflns_theta_min     1.65
_diffrn_reflns_theta_max     26.00
_diffrn_reflns_theta_full     26.00
_diffrn_measured_fraction_theta_max     0.999
_diffrn_measured_fraction_theta_full     0.999
_diffrn_reflns_limit_h_min     -11
_diffrn_reflns_limit_h_max     10
_diffrn_reflns_limit_k_min     -11
_diffrn_reflns_limit_k_max     12
_diffrn_reflns_limit_l_min     -30
_diffrn_reflns_limit_l_max     28
_diffrn_standards_number     0
_diffrn_standards_interval_count     0
_diffrn_standards_interval_time     0
_diffrn_standards_decay_%     0
_refine_special_details
;
Refinement of <i>F</i>^2^ against ALL reflections. The weighted <i>R</i>-factor
<i>wR</i> and goodness of fit <i>S</i> are based on <i>F</i>^2^, conventional
<i>R</i>-factors <i>R</i> are based on <i>F</i>, with <i>F</i> set to zero for
negative <i>F</i>^2^. The threshold expression of <i>F</i>^2^ >
\s(<i>F</i>^2^) is used only for calculating <i>R</i>-factors(gt) <i>etc</i>.
and is not relevant to the choice of reflections for refinement.
<i>R</i>-factors based on <i>F</i>^2^ are statistically about twice as large
as those based on <i>F</i>, and <i>R</i>- factors based on ALL data will be
even larger.
;
_reflns_number_total     4326
_reflns_number_gt     3432
_reflns_threshold_expression     I>2\s(I)
_refine_ls_structure_factor_coef     Fsqd
_refine_ls_matrix_type     full
_refine_ls_R_factor_all     0.0438
_refine_ls_R_factor_gt     0.0310
_refine_ls_wR_factor_gt     0.0791
_refine_ls_wR_factor_ref     0.0848
_refine_ls_goodness_of_fit_ref     1.026
_refine_ls_restrained_S_all     1.026
_refine_ls_number_reflns     4326
_refine_ls_number_parameters     275
_refine_ls_number_restraints     0
_refine_ls_hydrogen_treatment     constr
_refine_ls_weighting_scheme     calc
_refine_ls_weighting_details
         'calc w=1/[\s^2^(Fo^2^)+(0.0468P)^2^+0.3207P] where P=(Fo^2^+2Fc^2^)/3'
_atom_sites_solution_hydrogens     geom
_atom_sites_solution_primary     direct
_atom_sites_solution_secondary     difmap
_refine_ls_shift/su_max     0.001
_refine_ls_shift/su_mean     0.000
_refine_diff_density_max     0.211
_refine_diff_density_min     -0.284
_refine_ls_extinction_method     none
_refine_ls_extinction_coef     ?
loop_
    _atom_type_symbol
    _atom_type_description
    _atom_type_scat_dispersion_real
    _atom_type_scat_dispersion_imag
    _atom_type_scat_source
    'C' 'C' 0.0033 0.0016
                         'International Tables Vol C Tables 4.2.6.8 and 6.1.1.4'
    'H' 'H' 0.0000 0.0000
                         'International Tables Vol C Tables 4.2.6.8 and 6.1.1.4'
    'N' 'N' 0.0061 0.0033
                         'International Tables Vol C Tables 4.2.6.8 and 6.1.1.4'
    'O' 'O' 0.0106 0.0060
                         'International Tables Vol C Tables 4.2.6.8 and 6.1.1.4'
    'Zn' 'Zn' 0.2839 1.4301
                         'International Tables Vol C Tables 4.2.6.8 and 6.1.1.4'
_computing_data_collection     'SMART (Bruker, 2000)'
_computing_cell_refinement     'SAINT (Bruker, 2000)'
_computing_data_reduction     'SAINT (Bruker, 2000)'
_computing_structure_solution     'SHELXS97 (Sheldrick, 2008)'
_computing_structure_refinement     'SHELXL97 (Sheldrick, 2008)'
_computing_molecular_graphics     'SHELXTL (Sheldrick, 2008)'
_computing_publication_material     'SHELXTL (Sheldrick, 2008)'
loop_
    _atom_site_type_symbol
    _atom_site_label
    _atom_site_fract_x
    _atom_site_fract_y
    _atom_site_fract_z
    _atom_site_U_iso_or_equiv
    _atom_site_adp_type
    _atom_site_calc_flag
    _atom_site_refinement_flags
    _atom_site_occupancy
    _atom_site_disorder_assembly
    _atom_site_disorder_group
    Zn Zn1 1.13033(2) 0.90381(2) 0.006145(10) 0.05090(10) Uani d . 1 . .
    O O1 0.83151(18) 0.93234(15) -0.05487(7) 0.0678(4) Uani d . 1 . .
    O O2 1.01833(16) 0.78450(16) -0.04910(6) 0.0653(4) Uani d . 1 . .
    O O3 0.98300(16) 0.84236(16) 0.06369(6) 0.0635(4) Uani d . 1 . .
    O O4 0.79517(17) 0.98974(15) 0.05820(6) 0.0662(4) Uani d . 1 . .
    N N1 1.31222(17) 0.79423(16) 0.02637(7) 0.0513(4) Uani d . 1 . .
    N N2 1.67263(18) 0.53691(18) 0.05771(7) 0.0564(4) Uani d . 1 . .
    C C1 0.8638(2) 0.8943(2) 0.08022(9) 0.0531(5) Uani d . 1 . .
    C C2 0.8981(2) 0.8279(2) -0.06917(9) 0.0535(5) Uani d . 1 . .
    C C3 0.8268(2) 0.7505(2) -0.11421(8) 0.0508(5) Uani d . 1 . .
    C C4 0.8823(3) 0.6275(2) -0.13030(9) 0.0609(6) Uani d . 1 . .
    H H4 0.9639 0.5903 -0.1121 0.073 Uiso calc R 1 . .
    C C5 0.8182(3) 0.5598(3) -0.17289(10) 0.0756(7) Uani d . 1 . .
    H H5 0.8576 0.4774 -0.1832 0.091 Uiso calc R 1 . .
    C C6 0.6971(4) 0.6111(3) -0.20062(12) 0.0881(8) Uani d . 1 . .
    C C7 0.6411(3) 0.7325(3) -0.18418(12) 0.0934(9) Uani d . 1 . .
    H H7 0.5589 0.7689 -0.2023 0.112 Uiso calc R 1 . .
    C C8 0.7040(3) 0.8013(3) -0.14147(10) 0.0724(6) Uani d . 1 . .
    H H8 0.6632 0.8828 -0.1309 0.087 Uiso calc R 1 . .
    C C9 0.8005(2) 0.8393(2) 0.13138(8) 0.0540(5) Uani d . 1 . .
    C C10 0.6700(3) 0.8879(3) 0.15302(11) 0.0788(7) Uani d . 1 . .
    H H10 0.6151 0.9527 0.1344 0.095 Uiso calc R 1 . .
    C C11 0.6197(3) 0.8414(3) 0.20207(12) 0.0911(9) Uani d . 1 . .
    H H11 0.5312 0.8757 0.2159 0.109 Uiso calc R 1 . .
    C C12 0.6974(3) 0.7456(3) 0.23093(10) 0.0764(7) Uani d . 1 . .
    C C13 0.8222(3) 0.6931(3) 0.20795(10) 0.0796(7) Uani d . 1 . .
    H H13 0.8736 0.6245 0.2256 0.096 Uiso calc R 1 . .
    C C14 0.8740(3) 0.7392(3) 0.15917(9) 0.0699(6) Uani d . 1 . .
    H H14 0.9603 0.7019 0.1448 0.084 Uiso calc R 1 . .
    C C15 1.4414(2) 0.8023(2) -0.00023(9) 0.0560(5) Uani d . 1 . .
    H H15 1.4486 0.8667 -0.0273 0.067 Uiso calc R 1 . .
    C C16 1.5632(2) 0.7230(2) 0.00943(9) 0.0558(5) Uani d . 1 . .
    H H16 1.6499 0.7354 -0.0104 0.067 Uiso calc R 1 . .
    C C17 1.5585(2) 0.62332(19) 0.04898(8) 0.0483(5) Uani d . 1 . .
    C C18 1.4256(2) 0.6191(2) 0.07871(9) 0.0612(6) Uani d . 1 . .
    H H18 1.4165 0.5590 0.1072 0.073 Uiso calc R 1 . .
    C C19 1.3102(2) 0.7026(2) 0.06594(9) 0.0626(6) Uani d . 1 . .
    H H19 1.2234 0.6955 0.0862 0.075 Uiso calc R 1 . .
    C C20 1.6662(3) 0.4385(3) 0.10068(11) 0.0752(7) Uani d . 1 . .
    H H20A 1.6706 0.4833 0.1350 0.113 Uiso calc R 1 . .
    H H20B 1.7495 0.3781 0.0978 0.113 Uiso calc R 1 . .
    H H20C 1.5743 0.3889 0.0977 0.113 Uiso calc R 1 . .
    C C21 1.8086(2) 0.5430(2) 0.02665(10) 0.0648(6) Uani d . 1 . .
    H H21A 1.7837 0.5548 -0.0109 0.097 Uiso calc R 1 . .
    H H21B 1.8637 0.4611 0.0313 0.097 Uiso calc R 1 . .
    H H21C 1.8685 0.6172 0.0389 0.097 Uiso calc R 1 . .
    C C22 0.6270(6) 0.5356(5) -0.24752(17) 0.166(2) Uani d . 1 . .
    H H22A 0.6512 0.5800 -0.2807 0.249 Uiso calc R 1 . .
    H H22B 0.5203 0.5335 -0.2434 0.249 Uiso calc R 1 . .
    H H22C 0.6651 0.4456 -0.2482 0.249 Uiso calc R 1 . .
    C C23 0.6490(4) 0.7010(4) 0.28691(11) 0.1126(12) Uani d . 1 . .
    H H23A 0.6595 0.6054 0.2900 0.169 Uiso calc R 1 . .
    H H23B 0.5463 0.7254 0.2923 0.169 Uiso calc R 1 . .
    H H23C 0.7108 0.7440 0.3138 0.169 Uiso calc R 1 . .
loop_
    _atom_site_aniso_label
    _atom_site_aniso_U_11
    _atom_site_aniso_U_22
    _atom_site_aniso_U_33
    _atom_site_aniso_U_12
    _atom_site_aniso_U_13
    _atom_site_aniso_U_23
    Zn1 0.04359(14) 0.04260(15) 0.06657(18) 0.00739(9) 0.00287(10) -0.00171(11)
    O1 0.0702(10) 0.0516(9) 0.0817(11) 0.0032(7) -0.0006(8) -0.0136(8)
    O2 0.0597(9) 0.0620(10) 0.0741(10) 0.0013(7) -0.0071(8) -0.0082(8)
    O3 0.0556(9) 0.0614(9) 0.0738(10) 0.0026(7) 0.0160(7) 0.0037(8)
    O4 0.0654(9) 0.0570(9) 0.0766(10) 0.0070(7) 0.0126(8) 0.0074(8)
    N1 0.0447(9) 0.0450(9) 0.0641(10) 0.0063(7) 0.0043(8) 0.0011(8)
    N2 0.0457(9) 0.0522(10) 0.0712(11) 0.0056(8) -0.0056(8) 0.0082(9)
    C1 0.0511(11) 0.0467(12) 0.0616(13) -0.0043(9) 0.0032(10) -0.0070(10)
    C2 0.0528(12) 0.0482(12) 0.0598(12) -0.0067(9) 0.0100(10) -0.0005(10)
    C3 0.0499(11) 0.0485(11) 0.0540(11) -0.0045(9) 0.0080(9) 0.0017(9)
    C4 0.0607(13) 0.0546(13) 0.0676(14) 0.0030(10) 0.0008(11) -0.0032(11)
    C5 0.0865(18) 0.0614(15) 0.0790(17) 0.0038(13) 0.0002(14) -0.0168(13)
    C6 0.098(2) 0.085(2) 0.0801(18) -0.0004(16) -0.0184(16) -0.0201(15)
    C7 0.092(2) 0.094(2) 0.094(2) 0.0121(16) -0.0355(16) -0.0111(17)
    C8 0.0743(15) 0.0655(15) 0.0772(16) 0.0103(12) -0.0059(13) -0.0044(13)
    C9 0.0538(11) 0.0495(12) 0.0587(12) -0.0059(9) 0.0051(10) -0.0104(10)
    C10 0.0797(17) 0.0779(18) 0.0793(17) 0.0133(13) 0.0220(14) 0.0023(14)
    C11 0.0867(19) 0.099(2) 0.088(2) 0.0087(17) 0.0367(16) -0.0091(18)
    C12 0.0894(19) 0.0836(18) 0.0564(14) -0.0188(15) 0.0126(13) -0.0142(14)
    C13 0.0849(18) 0.0905(19) 0.0635(15) -0.0005(15) 0.0011(13) 0.0089(14)
    C14 0.0683(14) 0.0770(16) 0.0646(14) 0.0052(12) 0.0088(11) 0.0022(13)
    C15 0.0511(11) 0.0451(11) 0.0720(14) 0.0026(9) 0.0079(10) 0.0118(10)
    C16 0.0430(10) 0.0507(12) 0.0738(14) 0.0031(9) 0.0099(9) 0.0090(11)
    C17 0.0431(10) 0.0436(11) 0.0582(12) -0.0005(8) -0.0043(9) -0.0020(9)
    C18 0.0523(12) 0.0662(14) 0.0651(14) 0.0066(10) 0.0034(10) 0.0185(11)
    C19 0.0475(11) 0.0728(15) 0.0679(14) 0.0083(10) 0.0120(10) 0.0096(12)
    C20 0.0672(15) 0.0716(16) 0.0866(17) 0.0099(12) -0.0103(13) 0.0199(14)
    C21 0.0490(12) 0.0591(13) 0.0863(16) 0.0112(10) 0.0010(11) -0.0007(12)
    C22 0.186(5) 0.159(4) 0.150(4) 0.019(3) -0.084(3) -0.075(3)
    C23 0.145(3) 0.133(3) 0.0599(16) -0.024(2) 0.0253(18) -0.0083(18)
_geom_special_details
;
All e.s.d.'s (except the e.s.d. in the dihedral angle between two l.s. planes)
are estimated using the full covariance matrix. The cell e.s.d.'s are taken
into account individually in the estimation of e.s.d.'s in distances, angles
and torsion angles; correlations between e.s.d.'s in cell parameters are only
used when they are defined by crystal symmetry. An approximate (isotropic)
treatment of cell e.s.d.'s is used for estimating e.s.d.'s involving l.s.
planes.
;
loop_
    _geom_bond_atom_site_label_1
    _geom_bond_atom_site_label_2
    _geom_bond_site_symmetry_2
    _geom_bond_distance
    _geom_bond_publ_flag
    Zn1 Zn1 3_775 3.0287(6) ?
    Zn1 O1 3_775 2.0564(16) ?
    Zn1 O4 3_775 2.0320(16) ?
    O1 Zn1 3_775 2.0564(16) yes
    O2 Zn1 . 2.0626(15) yes
    O3 Zn1 . 2.0438(15) yes
    O4 Zn1 3_775 2.0320(16) yes
    N1 Zn1 . 2.0160(16) yes
    C1 O4 . 1.253(2) ?
    C1 O3 . 1.256(2) ?
    C1 C9 . 1.497(3) ?
    C2 O1 . 1.252(3) ?
    C2 O2 . 1.255(3) ?
    C2 C3 . 1.492(3) ?
    C3 C8 . 1.378(3) ?
    C3 C4 . 1.383(3) ?
    C4 C5 . 1.372(3) ?
    C4 H4 . 0.9300 ?
    C5 C6 . 1.373(4) ?
    C5 H5 . 0.9300 ?
    C6 C7 . 1.373(4) ?
    C6 C22 . 1.513(4) ?
    C7 C8 . 1.375(4) ?
    C7 H7 . 0.9300 ?
    C8 H8 . 0.9300 ?
    C9 C14 . 1.375(3) ?
    C9 C10 . 1.376(3) ?
    C10 C11 . 1.379(4) ?
    C10 H10 . 0.9300 ?
    C11 C12 . 1.376(4) ?
    C11 H11 . 0.9300 ?
    C12 C13 . 1.362(4) ?
    C12 C23 . 1.523(4) ?
    C13 C14 . 1.377(3) ?
    C13 H13 . 0.9300 ?
    C14 H14 . 0.9300 ?
    C15 N1 . 1.337(3) ?
    C15 C16 . 1.365(3) ?
    C15 H15 . 0.9300 ?
    C16 C17 . 1.396(3) ?
    C16 H16 . 0.9300 ?
    C17 N2 . 1.350(2) ?
    C17 C18 . 1.404(3) ?
    C18 C19 . 1.359(3) ?
    C18 H18 . 0.9300 ?
    C19 N1 . 1.340(3) ?
    C19 H19 . 0.9300 ?
    C20 N2 . 1.449(3) ?
    C20 H20A . 0.9600 ?
    C20 H20B . 0.9600 ?
    C20 H20C . 0.9600 ?
    C21 N2 . 1.446(3) ?
    C21 H21A . 0.9600 ?
    C21 H21B . 0.9600 ?
    C21 H21C . 0.9600 ?
    C22 H22A . 0.9600 ?
    C22 H22B . 0.9600 ?
    C22 H22C . 0.9600 ?
    C23 H23A . 0.9600 ?
    C23 H23B . 0.9600 ?
    C23 H23C . 0.9600 ?
loop_
    _geom_angle_atom_site_label_1
    _geom_angle_atom_site_label_2
    _geom_angle_atom_site_label_3
    _geom_angle_site_symmetry_1
    _geom_angle_site_symmetry_3
    _geom_angle
    _geom_angle_publ_flag
    O1 Zn1 Zn1 3_775 3_775 71.24(5) ?
    O1 Zn1 O2 3_775 . 157.33(6) ?
    O2 Zn1 Zn1 . 3_775 86.09(5) ?
    O3 Zn1 Zn1 . 3_775 76.09(5) ?
    O3 Zn1 O1 . 3_775 86.16(7) yes
    O3 Zn1 O2 . . 88.75(6) yes
    O4 Zn1 Zn1 3_775 3_775 81.30(5) ?
    O4 Zn1 O1 3_775 3_775 89.51(7) yes
    O4 Zn1 O2 3_775 . 86.67(7) yes
    O4 Zn1 O3 3_775 . 157.18(6) yes
    N1 Zn1 Zn1 . 3_775 169.82(5) ?
    N1 Zn1 O1 . 3_775 99.01(7) yes
    N1 Zn1 O2 . . 103.64(7) yes
    N1 Zn1 O3 . . 100.83(7) yes
    N1 Zn1 O4 . 3_775 101.98(7) yes
    C2 O1 Zn1 . 3_775 138.60(15) ?
    C2 O2 Zn1 . . 118.06(14) ?
    C1 O3 Zn1 . . 131.15(15) ?
    C1 O4 Zn1 . 3_775 125.07(14) ?
    C15 N1 C19 . . 114.85(17) ?
    C15 N1 Zn1 . . 122.82(14) ?
    C19 N1 Zn1 . . 122.25(13) ?
    C17 N2 C21 . . 121.69(18) ?
    C17 N2 C20 . . 120.89(18) ?
    C21 N2 C20 . . 117.35(18) ?
    O4 C1 O3 . . 125.7(2) ?
    O4 C1 C9 . . 117.31(19) ?
    O3 C1 C9 . . 117.00(19) ?
    O1 C2 O2 . . 125.5(2) ?
    O1 C2 C3 . . 116.2(2) ?
    O2 C2 C3 . . 118.28(19) ?
    C8 C3 C4 . . 118.0(2) ?
    C8 C3 C2 . . 120.5(2) ?
    C4 C3 C2 . . 121.5(2) ?
    C5 C4 C3 . . 120.7(2) ?
    C5 C4 H4 . . 119.7 ?
    C3 C4 H4 . . 119.7 ?
    C4 C5 C6 . . 121.4(2) ?
    C4 C5 H5 . . 119.3 ?
    C6 C5 H5 . . 119.3 ?
    C7 C6 C5 . . 117.9(3) ?
    C7 C6 C22 . . 121.1(3) ?
    C5 C6 C22 . . 121.0(3) ?
    C6 C7 C8 . . 121.4(3) ?
    C6 C7 H7 . . 119.3 ?
    C8 C7 H7 . . 119.3 ?
    C7 C8 C3 . . 120.7(2) ?
    C7 C8 H8 . . 119.7 ?
    C3 C8 H8 . . 119.7 ?
    C14 C9 C10 . . 117.6(2) ?
    C14 C9 C1 . . 120.44(19) ?
    C10 C9 C1 . . 122.0(2) ?
    C9 C10 C11 . . 120.7(3) ?
    C9 C10 H10 . . 119.7 ?
    C11 C10 H10 . . 119.7 ?
    C12 C11 C10 . . 121.5(3) ?
    C12 C11 H11 . . 119.2 ?
    C10 C11 H11 . . 119.2 ?
    C13 C12 C11 . . 117.4(2) ?
    C13 C12 C23 . . 120.6(3) ?
    C11 C12 C23 . . 121.9(3) ?
    C12 C13 C14 . . 121.5(3) ?
    C12 C13 H13 . . 119.2 ?
    C14 C13 H13 . . 119.2 ?
    C9 C14 C13 . . 121.2(2) ?
    C9 C14 H14 . . 119.4 ?
    C13 C14 H14 . . 119.4 ?
    N1 C15 C16 . . 124.71(19) ?
    N1 C15 H15 . . 117.6 ?
    C16 C15 H15 . . 117.6 ?
    C15 C16 C17 . . 120.32(19) ?
    C15 C16 H16 . . 119.8 ?
    C17 C16 H16 . . 119.8 ?
    N2 C17 C16 . . 122.49(18) ?
    N2 C17 C18 . . 122.56(19) ?
    C16 C17 C18 . . 114.95(18) ?
    C19 C18 C17 . . 120.2(2) ?
    C19 C18 H18 . . 119.9 ?
    C17 C18 H18 . . 119.9 ?
    N1 C19 C18 . . 124.83(19) ?
    N1 C19 H19 . . 117.6 ?
    C18 C19 H19 . . 117.6 ?
    N2 C20 H20A . . 109.5 ?
    N2 C20 H20B . . 109.5 ?
    H20A C20 H20B . . 109.5 ?
    N2 C20 H20C . . 109.5 ?
    H20A C20 H20C . . 109.5 ?
    H20B C20 H20C . . 109.5 ?
    N2 C21 H21A . . 109.5 ?
    N2 C21 H21B . . 109.5 ?
    H21A C21 H21B . . 109.5 ?
    N2 C21 H21C . . 109.5 ?
    H21A C21 H21C . . 109.5 ?
    H21B C21 H21C . . 109.5 ?
    C6 C22 H22A . . 109.5 ?
    C6 C22 H22B . . 109.5 ?
    H22A C22 H22B . . 109.5 ?
    C6 C22 H22C . . 109.5 ?
    H22A C22 H22C . . 109.5 ?
    H22B C22 H22C . . 109.5 ?
    C12 C23 H23A . . 109.5 ?
    C12 C23 H23B . . 109.5 ?
    H23A C23 H23B . . 109.5 ?
    C12 C23 H23C . . 109.5 ?
    H23A C23 H23C . . 109.5 ?
    H23B C23 H23C . . 109.5 ?
loop_
    _geom_torsion_atom_site_label_1
    _geom_torsion_atom_site_label_2
    _geom_torsion_atom_site_label_3
    _geom_torsion_atom_site_label_4
    _geom_torsion_site_symmetry_1
    _geom_torsion_site_symmetry_2
    _geom_torsion_site_symmetry_3
    _geom_torsion_site_symmetry_4
    _geom_torsion
    _geom_torsion_publ_flag
    O1 C2 C3 C8 . . . . 6.7(3) ?
    O2 C2 C3 C8 . . . . -172.9(2) ?
    O1 C2 C3 C4 . . . . -174.11(19) ?
    O2 C2 C3 C4 . . . . 6.3(3) ?
    C8 C3 C4 C5 . . . . 1.3(3) ?
    C2 C3 C4 C5 . . . . -177.9(2) ?
    C3 C4 C5 C6 . . . . -0.4(4) ?
    C4 C5 C6 C7 . . . . -0.4(5) ?
    C4 C5 C6 C22 . . . . -179.9(3) ?
    C5 C6 C7 C8 . . . . 0.2(5) ?
    C22 C6 C7 C8 . . . . 179.8(4) ?
    C6 C7 C8 C3 . . . . 0.7(5) ?
    C4 C3 C8 C7 . . . . -1.5(4) ?
    C2 C3 C8 C7 . . . . 177.8(2) ?
    O4 C1 C9 C14 . . . . -176.7(2) ?
    O3 C1 C9 C14 . . . . 1.9(3) ?
    O4 C1 C9 C10 . . . . 1.8(3) ?
    O3 C1 C9 C10 . . . . -179.6(2) ?
    C14 C9 C10 C11 . . . . 2.9(4) ?
    C1 C9 C10 C11 . . . . -175.6(2) ?
    C9 C10 C11 C12 . . . . 0.0(5) ?
    C10 C11 C12 C13 . . . . -3.3(5) ?
    C10 C11 C12 C23 . . . . 175.5(3) ?
    C11 C12 C13 C14 . . . . 3.7(4) ?
    C23 C12 C13 C14 . . . . -175.1(3) ?
    C10 C9 C14 C13 . . . . -2.6(4) ?
    C1 C9 C14 C13 . . . . 176.0(2) ?
    C12 C13 C14 C9 . . . . -0.8(4) ?
    N1 C15 C16 C17 . . . . 0.9(3) ?
    C15 C16 C17 N2 . . . . 175.8(2) ?
    C15 C16 C17 C18 . . . . -3.8(3) ?
    N2 C17 C18 C19 . . . . -175.6(2) ?
    C16 C17 C18 C19 . . . . 3.9(3) ?
    C17 C18 C19 N1 . . . . -1.2(4) ?
    C16 C15 N1 C19 . . . . 2.0(3) ?
    C16 C15 N1 Zn1 . . . . -174.77(17) ?
    C18 C19 N1 C15 . . . . -1.8(3) ?
    C18 C19 N1 Zn1 . . . . 174.94(19) ?
    C16 C17 N2 C21 . . . . 0.5(3) ?
    C18 C17 N2 C21 . . . . -180.0(2) ?
    C16 C17 N2 C20 . . . . 177.3(2) ?
    C18 C17 N2 C20 . . . . -3.2(3) ?
    O2 C2 O1 Zn1 . . . 3_775 9.7(4) ?
    C3 C2 O1 Zn1 . . . 3_775 -169.87(15) ?
    O1 C2 O2 Zn1 . . . . -7.3(3) ?
    C3 C2 O2 Zn1 . . . . 172.26(13) ?
    O4 C1 O3 Zn1 . . . . 11.8(3) ?
    C9 C1 O3 Zn1 . . . . -166.70(13) ?
    O3 C1 O4 Zn1 . . . 3_775 -5.9(3) ?
    C9 C1 O4 Zn1 . . . 3_775 172.51(13) ?
    C15 N1 Zn1 O4 . . . 3_775 0.20(17) ?
    C19 N1 Zn1 O4 . . . 3_775 -176.33(16) ?
    C15 N1 Zn1 O3 . . . . -179.00(16) ?
    C19 N1 Zn1 O3 . . . . 4.47(18) ?
    C15 N1 Zn1 O1 . . . 3_775 -91.22(17) ?
    C19 N1 Zn1 O1 . . . 3_775 92.25(17) ?
    C15 N1 Zn1 O2 . . . . 89.65(17) ?
    C19 N1 Zn1 O2 . . . . -86.88(17) ?
    C15 N1 Zn1 Zn1 . . . 3_775 -107.6(3) ?
    C19 N1 Zn1 Zn1 . . . 3_775 75.8(3) ?
    C1 O3 Zn1 N1 . . . . 161.67(19) ?
    C1 O3 Zn1 O4 . . . 3_775 -16.3(3) ?
    C1 O3 Zn1 O1 . . . 3_775 63.22(19) ?
    C1 O3 Zn1 O2 . . . . -94.7(2) ?
    C1 O3 Zn1 Zn1 . . . 3_775 -8.39(18) ?
    C2 O2 Zn1 N1 . . . . -179.95(14) ?
    C2 O2 Zn1 O4 . . . 3_775 -78.43(16) ?
    C2 O2 Zn1 O3 . . . . 79.21(15) ?
    C2 O2 Zn1 O1 . . . 3_775 2.3(3) ?
    C2 O2 Zn1 Zn1 . . . 3_775 3.07(15) ?
loop_
    _geom_hbond_atom_site_label_D
    _geom_hbond_atom_site_label_H
    _geom_hbond_atom_site_label_A
    _geom_hbond_site_symmetry_A
    _geom_hbond_distance_DH
    _geom_hbond_distance_HA
    _geom_hbond_distance_DA
    _geom_hbond_angle_DHA
    C21 H21C O3 1_655 0.96 2.54 3.484(3) 168.2
    C23 H23B Cg1 4_576 0.96 2.99 3.925(4) 165.00
