# Supplementary material for: Tetra­kis(μ-4-methyl­benzoato-κO:O′)bis­{[4-(dimethyl­amino)pyridine-κN 1]zinc(II)}
Source: Acta Crystallogr Sect E Struct Rep Online. 2009 Jul 18;65(Pt 8):m948–9. doi: 10.1107/S1600536809027603 (PMC2977470; doi:10.1107/S1600536809027603)
Supplement: Supplementary file 2 [file e-65-0m948-Isup2.hkl]

# 
# h,k,l, Fc-squared, Fo-squared, sigma(Fo-squared) and status flag 
# 
data_I
_shelx_title ' 1 in P2(1)/n' 
_shelx_refln_list_code          4 
_shelx_F_calc_maximum      221.67 
_exptl_crystal_F_000       952.00 
_reflns_d_resolution_high  0.8107 
 
loop_ 
 _symmetry_equiv_pos_as_xyz 
 'x, y, z' 
 '-x+1/2, y+1/2, -z+1/2' 
 '-x, -y, -z' 
 'x-1/2, -y-1/2, z-1/2' 
 
_cell_length_a     8.9311 
_cell_length_b     9.9669 
_cell_length_c    24.7555 
_cell_angle_alpha  90.000 
_cell_angle_beta   90.638 
_cell_angle_gamma  90.000 
 
_shelx_F_squared_multiplier     1.000 
 
loop_ 
 _refln_index_h 
 _refln_index_k 
 _refln_index_l 
 _refln_F_squared_calc 
 _refln_F_squared_meas 
 _refln_F_squared_sigma 
 _refln_observed_status 
   2   0   0    11867.84    11489.96    379.29 o 
   4   0   0    17334.27    16874.60    213.45 o 
   6   0   0     4276.43     4253.02     63.83 o 
   8   0   0       15.19       16.05      8.18 o 
  10   0   0        0.39        4.75      9.97 o 
   1   1   0    21247.94    19918.53    181.27 o 
   2   1   0      118.50      114.29      4.38 o 
   3   1   0     7293.29     7015.11     53.20 o 
   4   1   0      292.06      323.15      6.02 o 
   5   1   0      181.22      175.48      7.79 o 
   6   1   0      855.28      802.09     22.73 o 
   7   1   0      794.12      773.12     27.87 o 
   8   1   0       24.72       17.18      5.57 o 
   9   1   0       25.82       32.79      6.81 o 
  10   1   0      175.29      175.86     10.51 o 
   0   2   0     4514.92     4671.14     60.36 o 
   1   2   0     3069.00     3092.29     25.59 o 
   2   2   0     2656.97     3007.51     32.63 o 
   3   2   0     2889.96     2932.01     24.62 o 
   4   2   0     1179.20     1192.43     13.04 o 
   5   2   0     1322.33     1203.53     14.00 o 
   6   2   0       46.22       47.65      5.95 o 
   7   2   0      218.07      202.31      9.64 o 
   8   2   0      117.11      129.00      8.33 o 
   9   2   0      329.28      363.69     12.85 o 
  10   2   0       21.61       14.19      7.10 o 
   1   3   0     1321.00     1412.16     12.44 o 
   2   3   0     2773.52     2768.96     19.68 o 
   3   3   0     1707.02     2013.61     21.45 o 
   4   3   0      171.83      189.48      8.93 o 
   5   3   0      115.84      110.67      4.85 o 
   6   3   0     1965.77     1905.34     20.65 o 
   7   3   0       23.76       33.15      6.79 o 
   8   3   0       55.62       60.64      5.96 o 
   9   3   0       66.98       68.16     11.08 o 
  10   3   0      121.73      135.61     10.29 o 
   0   4   0     1727.13     1661.14     18.70 o 
   1   4   0     1392.22     1363.22     13.26 o 
   2   4   0     1260.37     1433.28     12.44 o 
   3   4   0       47.46       71.53     27.30 o 
   4   4   0     2879.57     2696.14     21.16 o 
   5   4   0      730.75      704.72     10.69 o 
   6   4   0      103.71      113.41      5.62 o 
   7   4   0      197.12      195.40      7.58 o 
   8   4   0      808.20      766.26     12.09 o 
   9   4   0       50.17       49.89      5.68 o 
  10   4   0       21.83       35.65      7.82 o 
   1   5   0     1890.29     1837.73     17.58 o 
   2   5   0       49.22       47.17      2.40 o 
   3   5   0     3175.53     3037.13     22.94 o 
   4   5   0      469.69      489.39     12.31 o 
   5   5   0     1034.70     1000.82     11.60 o 
   6   5   0       13.95       18.69      3.50 o 
   7   5   0      417.08      434.73      8.85 o 
   8   5   0        1.09        3.72      3.96 o 
   9   5   0       14.14        7.64      4.26 o 
  10   5   0       18.87       23.85      5.07 o 
   0   6   0     4014.57     4018.02     41.87 o 
   1   6   0        5.23        5.06      1.78 o 
   2   6   0      180.84      183.02      4.11 o 
   3   6   0       30.35       30.15      3.28 o 
   4   6   0     3128.79     3019.63     28.40 o 
   5   6   0      122.67      128.84      4.94 o 
   6   6   0      265.26      257.31      6.23 o 
   7   6   0      338.11      313.33      7.56 o 
   8   6   0      238.22      244.33      7.27 o 
   9   6   0       29.97       38.29      5.12 o 
   1   7   0      235.31      215.12      5.42 o 
   2   7   0     2442.97     2396.65     18.27 o 
   3   7   0      265.20      254.36      6.05 o 
   4   7   0       70.05       71.90      4.53 o 
   5   7   0      249.49      239.34      6.91 o 
   6   7   0       50.47       65.00      7.14 o 
   7   7   0      401.52      367.12     11.01 o 
   8   7   0        0.27       -1.25      4.04 o 
   9   7   0        0.26       -2.30      4.59 o 
   0   8   0       11.73       13.16      3.91 o 
   1   8   0     1235.33     1181.04     12.54 o 
   2   8   0       72.63       69.41      7.74 o 
   3   8   0      881.45      879.05     13.99 o 
   4   8   0       59.28       62.19      4.46 o 
   5   8   0      137.44      153.27      7.21 o 
   6   8   0       90.99       89.60      6.99 o 
   7   8   0       89.46      102.23      7.66 o 
   8   8   0       42.60       39.43      6.74 o 
   1   9   0      346.07      356.36     27.78 o 
   2   9   0      239.02      205.09      9.96 o 
   3   9   0       67.93       81.54      9.38 o 
   4   9   0       10.21       14.64      6.87 o 
   5   9   0      146.50      137.39      7.60 o 
   6   9   0      200.54      185.47      8.74 o 
   7   9   0       15.19        9.37      6.24 o 
   0  10   0      641.04      640.68     21.92 o 
   1  10   0       38.81       35.49      6.93 o 
   2  10   0        0.27       -0.96      9.61 o 
   3  10   0       25.05       29.40      7.52 o 
   4  10   0      296.09      307.66     13.50 o 
   5  10   0       28.00       30.60      8.71 o 
   6  10   0        1.91        3.76      8.43 o 
   1  11   0       92.15       92.64      9.06 o 
   2  11   0      112.93      102.87      9.52 o 
   3  11   0      338.83      356.35     15.01 o 
   4  11   0        1.87       16.44      8.72 o 
   0  12   0        7.91       -0.04     11.82 o 
   1  12   0       48.46       35.66     13.61 o 
   2  12   0       10.02       13.48      8.25 o 
 -11   0   1      154.30      162.46     16.70 o 
  -9   0   1      711.17      667.95     22.73 o 
  -7   0   1     2875.91     2747.78     47.39 o 
  -5   0   1      245.47      202.40      9.12 o 
  -3   0   1     5845.11     5998.99     78.85 o 
  -1   0   1     5028.02     5744.70     73.16 o 
   3   0   1     6033.05     5675.35     75.30 o 
   5   0   1      284.02      255.14     10.02 o 
   7   0   1     4539.35     4430.38     68.54 o 
   9   0   1     1093.20     1078.53     29.50 o 
  11   0   1      121.32      135.32     15.24 o 
 -10   1   1       15.70       10.28      6.88 o 
  -9   1   1       44.31       37.19      6.54 o 
  -8   1   1     1066.58     1031.12     18.95 o 
  -7   1   1      163.70      157.40     14.43 o 
  -6   1   1       55.80       58.75      4.25 o 
  -5   1   1      278.39      250.54      6.09 o 
  -4   1   1     1629.36     1471.69     14.75 o 
  -3   1   1       48.57       46.94      2.79 o 
  -2   1   1       32.95       17.64      3.79 o 
  -1   1   1       74.47       74.56      3.92 o 
   0   1   1     8293.46     8793.20    171.15 o 
   1   1   1     2015.04     2145.25     33.48 o 
   2   1   1      194.87      262.38      4.11 o 
   3   1   1       63.13       64.60      5.43 o 
   4   1   1     3731.15     3571.38     31.33 o 
   5   1   1       61.63       31.01      3.08 o 
   6   1   1      548.22      544.32     16.07 o 
   7   1   1       44.21       37.42      6.36 o 
   8   1   1     1264.74     1213.01     34.63 o 
   9   1   1      166.18      180.74      9.64 o 
  10   1   1        6.79       17.17      6.87 o 
 -10   2   1      214.80      221.60     11.26 o 
  -9   2   1        3.13        7.19      9.18 o 
  -8   2   1        9.13        7.94      5.07 o 
  -7   2   1      122.14      118.38      5.94 o 
  -6   2   1     4104.18     4012.92     35.64 o 
  -5   2   1        2.01       -0.25      2.98 o 
  -4   2   1       34.07       30.35      2.67 o 
  -3   2   1     2503.08     2464.80     25.03 o 
  -2   2   1     7849.10     7957.09     50.66 o 
  -1   2   1     2365.17     2282.87     19.51 o 
   0   2   1     2848.28     3091.69     28.99 o 
   1   2   1       25.76       20.26      4.24 o 
   2   2   1     3707.55     3551.08     36.48 o 
   3   2   1     7021.14     7366.07     90.15 o 
   4   2   1      766.74      752.80     11.68 o 
   5   2   1        0.60        0.98      2.50 o 
   6   2   1     2121.36     2034.41     23.70 o 
   7   2   1       30.18       31.25      4.47 o 
   8   2   1       86.86       80.70      5.83 o 
   9   2   1       15.52       14.99      6.36 o 
  10   2   1      258.05      274.10     12.53 o 
 -10   3   1        1.34        0.88      6.52 o 
  -9   3   1      349.20      365.46     10.92 o 
  -8   3   1       86.38       77.91      7.40 o 
  -7   3   1     1079.01     1055.31     15.18 o 
  -6   3   1      184.42      182.71     10.85 o 
  -5   3   1     2361.39     2294.23     22.47 o 
  -4   3   1      398.76      378.95      7.38 o 
  -3   3   1     3441.11     3481.83     24.75 o 
  -2   3   1      730.74      693.73      7.98 o 
  -1   3   1      460.77      425.57      7.28 o 
   0   3   1     7635.38     7741.81     58.18 o 
   1   3   1       55.22       41.40      1.71 o 
   2   3   1        2.70        1.15      1.21 o 
   3   3   1     3779.91     3837.12     61.37 o 
   4   3   1        1.14        2.55      2.25 o 
   5   3   1      665.39      597.76      9.56 o 
   6   3   1      505.49      536.38      9.89 o 
   7   3   1     1146.34     1144.74     13.73 o 
   8   3   1       75.78       64.17      6.36 o 
   9   3   1      408.45      415.99     13.61 o 
  10   3   1       45.38       36.59     17.74 o 
 -10   4   1       41.74       27.60      7.70 o 
  -9   4   1       76.69       85.14      6.12 o 
  -8   4   1       20.43       29.10      5.37 o 
  -7   4   1      529.30      539.62     10.99 o 
  -6   4   1      594.58      583.16     10.54 o 
  -5   4   1      665.46      655.73      8.80 o 
  -4   4   1      171.33      169.30      4.50 o 
  -3   4   1     2428.19     2433.10     18.81 o 
  -2   4   1     6382.18     6520.88     43.78 o 
  -1   4   1     2236.29     2190.11     48.56 o 
   0   4   1     2106.85     2253.84     19.45 o 
   1   4   1     1533.08     1576.84     11.47 o 
   2   4   1     2030.45     2015.45     15.57 o 
   3   4   1     1862.82     1984.38     15.95 o 
   4   4   1       40.19       76.25      4.51 o 
   5   4   1     1191.49     1091.98     13.96 o 
   6   4   1      249.82      238.94      7.43 o 
   7   4   1     1062.71     1088.84     18.05 o 
   8   4   1        2.02        2.95      4.12 o 
   9   4   1      127.46      134.09      8.33 o 
  10   4   1       44.37       56.13      8.82 o 
 -10   5   1       62.78       70.33      6.55 o 
  -9   5   1       31.63       31.53      4.75 o 
  -8   5   1      686.95      721.02     15.08 o 
  -7   5   1       99.58       83.74      5.25 o 
  -6   5   1      559.96      564.30     11.31 o 
  -5   5   1      758.29      706.70      9.82 o 
  -4   5   1     6251.90     6211.91     43.21 o 
  -3   5   1      147.20      127.76      5.00 o 
  -2   5   1      320.82      331.89      5.13 o 
  -1   5   1      359.53      412.66      5.87 o 
   0   5   1     1125.54     1060.68     13.66 o 
   1   5   1       81.25       77.45      2.58 o 
   2   5   1      483.24      475.28      5.61 o 
   3   5   1      260.50      298.12      5.67 o 
   4   5   1     3378.55     3358.95     25.74 o 
   5   5   1      390.14      389.01      6.57 o 
   6   5   1        7.60        4.29      2.91 o 
   7   5   1        4.81        6.43      3.44 o 
   8   5   1      787.10      811.19     16.15 o 
   9   5   1       99.96      107.45      6.76 o 
  10   5   1       44.26       37.73      5.51 o 
  -9   6   1        0.53        3.86      4.42 o 
  -8   6   1       13.20       15.72      4.30 o 
  -7   6   1     1085.44     1098.83     15.40 o 
  -6   6   1      623.11      649.13     10.31 o 
  -5   6   1      593.24      577.49     18.97 o 
  -4   6   1       28.98       35.47      3.96 o 
  -3   6   1     2335.86     2355.17     32.45 o 
  -2   6   1     2243.83     2353.63     19.13 o 
  -1   6   1     1815.28     1851.35     24.20 o 
   0   6   1      857.51      921.07      9.73 o 
   1   6   1      267.33      236.05      8.26 o 
   2   6   1      827.15      768.46      7.97 o 
   3   6   1     1719.85     1649.46     21.62 o 
   4   6   1        0.51        2.04      2.81 o 
   5   6   1      279.75      280.12      6.53 o 
   6   6   1      138.24      151.41      5.27 o 
   7   6   1      467.70      447.95      8.49 o 
   8   6   1        0.27        0.90      4.05 o 
   9   6   1        4.39       -2.13      4.26 o 
  -9   7   1       30.69       33.65      6.02 o 
  -8   7   1       38.89       37.88      5.28 o 
  -7   7   1      306.60      282.39      8.77 o 
  -6   7   1       18.63       24.28      5.74 o 
  -5   7   1      123.51      124.87      6.08 o 
  -4   7   1      357.21      334.72      8.12 o 
  -3   7   1      320.54      303.81     12.43 o 
  -2   7   1       36.74       39.06      4.02 o 
  -1   7   1     1173.02     1144.97     13.91 o 
   0   7   1      583.42      579.98      8.25 o 
   1   7   1      958.03      908.51      9.93 o 
   2   7   1        4.80        2.66      3.76 o 
   3   7   1      261.52      274.89     10.85 o 
   4   7   1      279.92      272.11      6.77 o 
   5   7   1      835.58      795.31     11.57 o 
   6   7   1       30.60       34.63      6.12 o 
   7   7   1       61.15       57.27      4.78 o 
   8   7   1       44.12       47.19      5.04 o 
   9   7   1       79.65       88.39      5.93 o 
  -8   8   1       21.00       22.28      6.69 o 
  -7   8   1        1.40        4.12      6.40 o 
  -6   8   1      454.96      415.37     11.38 o 
  -5   8   1        2.38        2.19      4.52 o 
  -4   8   1        1.95       -1.90      3.81 o 
  -3   8   1       41.79       37.74      4.60 o 
  -2   8   1     1588.50     1544.30     28.13 o 
  -1   8   1        3.97        7.48      2.53 o 
   0   8   1       47.99       49.09      3.43 o 
   1   8   1       30.65       30.62      2.90 o 
   2   8   1     1374.16     1354.91     14.38 o 
   3   8   1      143.15      145.04      5.36 o 
   4   8   1      132.09      116.07      5.27 o 
   5   8   1        2.08        5.57      4.33 o 
   6   8   1      431.65      413.67     15.77 o 
   7   8   1        2.09       -0.80      5.96 o 
   8   8   1       40.54       50.07      9.12 o 
  -7   9   1        1.96       -3.18      6.37 o 
  -6   9   1      100.33       86.07      7.03 o 
  -5   9   1      207.20      202.74     13.03 o 
  -4   9   1      369.94      346.31     12.86 o 
  -3   9   1      307.80      282.18      8.71 o 
  -2   9   1       78.07       78.27      5.70 o 
  -1   9   1      859.63      873.08     13.73 o 
   0   9   1      367.26      355.57     11.09 o 
   1   9   1     1083.66     1035.42     19.64 o 
   2   9   1      143.05      163.06      9.78 o 
   3   9   1       92.66       90.68      8.44 o 
   4   9   1       85.17       95.65      8.57 o 
   5   9   1      203.83      202.92     11.68 o 
   6   9   1       26.62       30.74     13.66 o 
   7   9   1        3.43        2.64      8.38 o 
  -6  10   1        0.96        7.53      7.98 o 
  -5  10   1      175.54      180.79     12.00 o 
  -4  10   1       33.26       36.04      8.12 o 
  -3  10   1      195.04      216.44     21.49 o 
  -2  10   1        7.52       12.65      6.37 o 
  -1  10   1      137.48      133.03      9.35 o 
   0  10   1        0.31       -3.10      9.13 o 
   1  10   1       75.71       70.11      7.85 o 
   2  10   1       38.45       35.47      7.08 o 
   3  10   1      136.32      149.79      9.92 o 
   4  10   1        0.88        6.74     10.79 o 
   5  10   1      257.74      265.54     13.55 o 
   6  10   1        0.21       11.17      8.30 o 
  -4  11   1      305.57      283.58     23.99 o 
  -3  11   1       90.30       81.64     10.15 o 
  -2  11   1        2.37        8.93      8.13 o 
  -1  11   1       82.34      101.85      9.62 o 
   0  11   1      927.87      964.92     28.75 o 
   1  11   1       62.04       69.27     13.57 o 
   2  11   1       19.81       13.99      7.38 o 
   3  11   1        7.35       10.22     16.14 o 
   4  11   1      329.78      308.60     14.89 o 
  -2  12   1       88.18      102.32     10.88 o 
  -1  12   1      116.10       80.61     10.22 o 
   0  12   1        0.28        4.54     11.15 o 
   1  12   1      180.50      207.92     18.41 o 
   2  12   1       95.21      125.80     11.03 o 
 -10   0   2      129.66      134.42     14.56 o 
  -8   0   2      406.89      413.71     17.29 o 
  -6   0   2       63.80       61.17      7.02 o 
  -4   0   2     1636.30     1554.44     18.73 o 
  -2   0   2     3168.07     3302.80     99.51 o 
   0   0   2    49136.12    38458.86    508.44 o 
   2   0   2     1538.24     1593.91     23.76 o 
   4   0   2     2160.83     2043.26     22.66 o 
   6   0   2     1777.23     1794.98     22.63 o 
   8   0   2       35.26       23.20      7.79 o 
  10   0   2        0.60       -1.11      9.50 o 
 -10   1   2      121.50      138.24     17.98 o 
  -9   1   2       43.46       40.90      6.69 o 
  -8   1   2       93.55      113.15      7.79 o 
  -7   1   2     1252.27     1176.83     18.96 o 
  -6   1   2     1063.65     1045.82     13.60 o 
  -5   1   2      966.68      903.70     11.53 o 
  -4   1   2      915.43      969.08     11.16 o 
  -3   1   2     6497.66     6695.12     51.04 o 
  -2   1   2     1196.69     1363.73     15.21 o 
  -1   1   2     7688.07     8240.69     67.58 o 
   0   1   2      263.87      330.48      6.46 o 
   1   1   2    19166.28    18458.61    198.44 o 
   2   1   2      349.24      376.36      6.72 o 
   3   1   2     4953.64     5078.21     38.14 o 
   4   1   2     1122.37     1314.76     11.48 o 
   5   1   2      108.17      113.19      3.54 o 
   6   1   2     1164.07     1125.97     14.00 o 
   7   1   2      804.68      807.02     13.81 o 
   8   1   2        9.24       14.94      5.81 o 
   9   1   2       23.77       26.00      8.26 o 
  10   1   2      118.20      123.31      9.69 o 
 -10   2   2        3.01        1.02      6.76 o 
  -9   2   2      208.74      214.47     10.53 o 
  -8   2   2      403.39      399.98     10.07 o 
  -7   2   2      130.73      135.30      6.11 o 
  -6   2   2      377.84      387.64      8.45 o 
  -5   2   2      881.53      831.41     11.16 o 
  -4   2   2     5058.18     5389.90     48.80 o 
  -3   2   2     1989.05     2061.52     18.37 o 
  -2   2   2      566.16      566.12      7.80 o 
  -1   2   2       53.08       31.92      2.40 o 
   0   2   2     3247.22     3370.24     26.28 o 
   1   2   2     4074.43     4253.03     34.13 o 
   2   2   2    19597.96    19719.04    210.03 o 
   3   2   2     5207.85     5440.99     37.25 o 
   4   2   2      461.08      504.45     13.32 o 
   5   2   2      905.44      827.73     11.04 o 
   6   2   2      165.00      176.78      5.31 o 
   7   2   2      421.62      403.16      9.04 o 
   8   2   2        6.37        6.86      4.98 o 
   9   2   2      395.64      398.70     13.49 o 
  10   2   2        5.35       16.70     10.66 o 
 -10   3   2      218.95      240.84     12.10 o 
  -9   3   2       29.99       24.50      5.91 o 
  -8   3   2       26.27       30.79      5.34 o 
  -7   3   2        8.23       12.55      4.17 o 
  -6   3   2     1798.64     1811.73     20.01 o 
  -5   3   2      124.90      121.58      9.23 o 
  -4   3   2      244.04      256.60      5.85 o 
  -3   3   2       19.23       31.15      2.06 o 
  -2   3   2     2353.00     2267.88     16.80 o 
  -1   3   2     1290.03     1309.78     11.81 o 
   0   3   2      696.70      709.78      7.41 o 
   1   3   2     7050.42     7306.79     47.99 o 
   2   3   2     7681.29     7649.68     51.98 o 
   3   3   2      700.07      822.13     12.65 o 
   4   3   2      222.85      246.12      5.06 o 
   5   3   2      879.69      943.82     11.02 o 
   6   3   2     1628.82     1592.89     15.99 o 
   7   3   2      318.01      307.18      8.51 o 
   8   3   2       39.75       42.75      4.70 o 
   9   3   2       99.23      101.61     17.55 o 
  10   3   2      119.83      108.65     11.71 o 
 -10   4   2        0.82        3.29      5.97 o 
  -9   4   2      102.36      117.28      8.92 o 
  -8   4   2      587.26      584.12     12.38 o 
  -7   4   2      357.38      383.58      9.58 o 
  -6   4   2      100.17      100.89      4.60 o 
  -5   4   2      304.50      311.71      9.37 o 
  -4   4   2     2788.83     2778.27     21.73 o 
  -3   4   2      148.07      128.50      3.40 o 
  -2   4   2     1781.30     1912.84     16.63 o 
  -1   4   2      260.15      245.62      4.39 o 
   0   4   2     3061.02     2950.58     24.50 o 
   1   4   2     1606.10     1513.81     12.48 o 
   2   4   2        2.66       -0.99      1.99 o 
   3   4   2      295.94      277.31      6.32 o 
   4   4   2     3602.06     3545.05     27.25 o 
   5   4   2     2805.09     2716.91     22.91 o 
   6   4   2       27.54       22.57      3.53 o 
   7   4   2       58.55       68.10      8.06 o 
   8   4   2      759.07      794.64     12.38 o 
   9   4   2      179.06      188.80      7.69 o 
  10   4   2       85.58       85.21      9.31 o 
 -10   5   2        1.58        1.34      4.62 o 
  -9   5   2       43.28       46.47      6.25 o 
  -8   5   2        0.17       -1.29      4.28 o 
  -7   5   2      785.93      806.93     11.73 o 
  -6   5   2       30.87       38.36      3.85 o 
  -5   5   2      978.06      935.60     21.08 o 
  -4   5   2      538.41      545.31     19.33 o 
  -3   5   2     3511.49     3441.62     34.97 o 
  -2   5   2       73.18       70.32      2.72 o 
  -1   5   2     1694.04     1536.33     14.92 o 
   0   5   2     1250.36     1345.60     13.53 o 
   1   5   2     3447.33     3470.06     25.51 o 
   2   5   2       18.87       29.09      1.98 o 
   3   5   2     2462.31     2430.16     17.52 o 
   4   5   2       73.69       73.55      3.33 o 
   5   5   2     1599.09     1542.30     13.84 o 
   6   5   2      425.03      429.21      8.31 o 
   7   5   2      437.74      460.81      9.42 o 
   8   5   2      103.37      116.41      7.57 o 
   9   5   2        5.96        4.99      4.73 o 
  10   5   2       15.34       17.30      5.96 o 
  -9   6   2       36.33       41.93      5.12 o 
  -8   6   2      418.56      415.44     12.25 o 
  -7   6   2      391.50      399.48     11.23 o 
  -6   6   2      508.24      522.43      9.25 o 
  -5   6   2       99.63       98.09      5.30 o 
  -4   6   2     4899.88     4770.33    116.01 o 
  -3   6   2       77.71       77.44      7.21 o 
  -2   6   2      101.28      105.09      3.79 o 
  -1   6   2       96.82      124.00      4.49 o 
   0   6   2     1833.00     1724.81     17.07 o 
   1   6   2     1694.06     1756.12     13.69 o 
   2   6   2      159.30      157.51      3.89 o 
   3   6   2      332.44      344.58      6.44 o 
   4   6   2      637.59      646.08     11.58 o 
   5   6   2      932.73      928.81     10.52 o 
   6   6   2       58.22       42.28      3.85 o 
   7   6   2      110.19      103.32      5.16 o 
   8   6   2      202.71      203.99      6.80 o 
   9   6   2       80.72       83.81      5.83 o 
  -9   7   2        3.32       -2.58      5.17 o 
  -8   7   2       11.29        9.00      5.64 o 
  -7   7   2      242.73      226.98     46.73 o 
  -6   7   2      156.84      155.41      7.04 o 
  -5   7   2       97.23      108.69      9.50 o 
  -4   7   2      300.23      284.43      7.69 o 
  -3   7   2      330.41      330.17      7.51 o 
  -2   7   2     1489.53     1429.34     15.50 o 
  -1   7   2     1052.74     1040.98     11.28 o 
   0   7   2        0.53       -1.06      2.11 o 
   1   7   2       60.39       72.74      4.30 o 
   2   7   2     2857.69     2742.88     22.75 o 
   3   7   2      196.39      188.56      5.62 o 
   4   7   2        2.97        3.72      2.94 o 
   5   7   2        1.32       -0.77      3.58 o 
   6   7   2      751.60      703.26     10.02 o 
   7   7   2      127.11      125.47      5.64 o 
   8   7   2       17.76       14.63      4.36 o 
   9   7   2        1.60       -2.29      4.57 o 
  -8   8   2       23.08       20.88      6.36 o 
  -7   8   2       72.48       71.66      6.77 o 
  -6   8   2       21.83       21.42      5.53 o 
  -5   8   2        3.81        3.76      5.43 o 
  -4   8   2        4.60        0.38      4.74 o 
  -3   8   2      850.05      851.85     25.13 o 
  -2   8   2       12.01       16.64      3.91 o 
  -1   8   2      896.73      850.61     17.29 o 
   0   8   2       18.99       13.32      3.39 o 
   1   8   2      419.86      442.64      8.06 o 
   2   8   2       81.43       73.64      4.74 o 
   3   8   2      671.42      658.89     12.16 o 
   4   8   2        5.02        9.10      4.60 o 
   5   8   2      504.81      523.04      9.92 o 
   6   8   2      123.47      121.39      6.48 o 
   7   8   2       54.38       57.85      5.89 o 
   8   8   2       12.20        8.84      6.21 o 
  -7   9   2       28.59       24.81      6.05 o 
  -6   9   2      224.62      225.86     13.21 o 
  -5   9   2       42.19       41.92      5.93 o 
  -4   9   2        1.76       -2.19      4.38 o 
  -3   9   2      117.42      121.20      6.66 o 
  -2   9   2      307.65      293.47     12.63 o 
  -1   9   2      103.90       96.22      5.14 o 
   0   9   2       38.43       29.36      4.32 o 
   1   9   2      640.01      636.24     13.93 o 
   2   9   2      221.11      215.08      7.98 o 
   3   9   2       24.85       18.35      6.51 o 
   4   9   2       98.69      113.14     12.78 o 
   5   9   2      276.35      248.85     12.46 o 
   6   9   2      149.38      167.39     11.76 o 
   7   9   2       24.65       30.10      9.08 o 
  -6  10   2        2.59        6.29      8.16 o 
  -5  10   2      124.32      109.04     14.21 o 
  -4  10   2      146.92      155.06     16.20 o 
  -3  10   2       25.07       23.09      7.42 o 
  -2  10   2       67.12       62.65      7.88 o 
  -1  10   2       17.19       13.19      6.22 o 
   0  10   2      920.27      963.17     21.56 o 
   1  10   2       21.84       21.56      6.61 o 
   2  10   2       55.83       64.14      7.90 o 
   3  10   2        0.31        6.27      6.99 o 
   4  10   2      721.03      693.34     24.34 o 
   5  10   2        1.32       -3.74      9.35 o 
   6  10   2        5.73        6.72      8.59 o 
  -4  11   2       77.65       64.89      9.77 o 
  -3  11   2      196.30      213.66     12.45 o 
  -2  11   2       93.57       78.49     16.52 o 
  -1  11   2       63.49       57.24      8.39 o 
   0  11   2       49.21       65.29      9.09 o 
   1  11   2       86.57      101.52      9.50 o 
   2  11   2        6.89       -3.17      7.02 o 
   3  11   2      390.15      404.63     18.17 o 
   4  11   2        2.31       -1.27      8.29 o 
  -2  12   2        1.74       -2.11      7.86 o 
  -1  12   2       48.37       46.94     10.92 o 
   0  12   2        6.44       17.04      9.03 o 
   1  12   2      114.63      128.57     11.20 o 
   2  12   2        7.92        4.81      8.02 o 
  -9   0   3      204.42      204.63     14.34 o 
  -7   0   3     1054.61     1001.99     24.79 o 
  -5   0   3     1713.30     1731.71     30.27 o 
  -3   0   3     3308.05     3165.66     94.42 o 
  -1   0   3     3889.65     4033.37     35.95 o 
   1   0   3     1281.68     1438.38     20.46 o 
   3   0   3     5352.88     5376.79     51.45 o 
   5   0   3        4.01       12.68      6.29 o 
   7   0   3     3555.64     3434.95     56.38 o 
   9   0   3      756.24      694.40     23.80 o 
 -10   1   3       39.26       32.40      7.59 o 
  -9   1   3        2.51        4.08      5.59 o 
  -8   1   3      611.37      602.40     14.24 o 
  -7   1   3      150.21      153.80      7.55 o 
  -6   1   3        0.48        7.38      3.17 o 
  -5   1   3     2390.24     2500.17     23.39 o 
  -4   1   3     1636.75     1526.35     15.21 o 
  -3   1   3      363.64      284.86      4.06 o 
  -2   1   3     2395.15     2451.46     19.91 o 
  -1   1   3    38228.39    34118.39    877.15 o 
   1   1   3    15351.71    15541.73    126.80 o 
   2   1   3     1874.79     1996.54     14.69 o 
   3   1   3     1244.78     1135.63     10.04 o 
   4   1   3     6413.64     6657.25     40.48 o 
   5   1   3     2382.34     2500.23     19.76 o 
   6   1   3      609.29      612.31      9.88 o 
   7   1   3       25.03       16.49      3.73 o 
   8   1   3     1038.53     1032.73     18.92 o 
   9   1   3      256.02      263.74     13.36 o 
  10   1   3       14.98       22.96      7.37 o 
 -10   2   3      339.92      347.50     13.65 o 
  -9   2   3       57.40       52.52      7.62 o 
  -8   2   3      156.16      141.10      7.00 o 
  -7   2   3      100.25       97.73      5.60 o 
  -6   2   3     3461.55     3469.13     31.80 o 
  -5   2   3      404.46      451.86      8.06 o 
  -4   2   3       66.48       91.82      3.12 o 
  -3   2   3     1335.64     1425.99     11.09 o 
  -2   2   3      221.47      174.05      2.70 o 
  -1   2   3     3808.55     4065.89     27.34 o 
   0   2   3      205.40      242.02      4.65 o 
   1   2   3    34467.16    32083.77    427.12 o 
   2   2   3       23.58       25.98      2.63 o 
   3   2   3     8185.73     8568.98     56.69 o 
   4   2   3      127.23      134.87      3.95 o 
   5   2   3      834.97      932.66     10.47 o 
   6   2   3     1001.20      989.44     11.67 o 
   7   2   3      137.58      145.26      9.63 o 
   8   2   3      239.33      240.33      8.18 o 
   9   2   3      216.25      227.71     10.90 o 
  10   2   3      261.16      265.35     12.46 o 
 -10   3   3       10.32       12.57     16.91 o 
  -9   3   3      309.44      335.77     10.47 o 
  -8   3   3       11.52       10.49      4.75 o 
  -7   3   3     1623.40     1587.45     23.87 o 
  -6   3   3        2.81        0.11      4.73 o 
  -5   3   3     2059.45     2027.62     20.52 o 
  -4   3   3      507.50      496.82      5.70 o 
  -3   3   3     2501.52     2537.08     19.29 o 
  -2   3   3      899.69      934.78      8.46 o 
  -1   3   3      385.15      332.01      6.86 o 
   0   3   3      613.01      562.71      6.26 o 
   1   3   3      870.63      815.31      6.36 o 
   2   3   3      387.93      408.56      5.26 o 
   3   3   3     2251.97     2221.80     17.66 o 
   4   3   3       21.02       28.75      2.55 o 
   5   3   3      746.66      716.35      9.19 o 
   6   3   3      108.43      117.74      8.01 o 
   7   3   3      263.80      260.55      7.15 o 
   8   3   3      254.68      248.05      8.58 o 
   9   3   3      456.39      452.05     18.41 o 
  10   3   3       19.89       13.11      8.39 o 
 -10   4   3       65.56       61.55      6.42 o 
  -9   4   3       16.93        5.51      4.72 o 
  -8   4   3       14.87       13.94      4.96 o 
  -7   4   3      196.94      217.72      6.71 o 
  -6   4   3      122.50      124.64      4.89 o 
  -5   4   3      715.18      716.20      9.33 o 
  -4   4   3      131.59      149.51      3.63 o 
  -3   4   3     1250.24     1241.51     11.30 o 
  -2   4   3     2758.67     2640.70     19.79 o 
  -1   4   3     2939.05     2943.69     24.46 o 
   0   4   3       66.58       92.86      3.35 o 
   1   4   3     2366.03     2478.97     18.59 o 
   2   4   3     5705.56     5771.39     39.67 o 
   3   4   3     4705.18     4828.66     34.50 o 
   4   4   3        0.66       -0.57      3.81 o 
   5   4   3      537.26      496.18      8.84 o 
   6   4   3      917.18      870.63     11.48 o 
   7   4   3     1040.59     1059.44     13.66 o 
   8   4   3      110.71      117.68      6.30 o 
   9   4   3       12.82       23.92      5.27 o 
  10   4   3       52.83       59.49      8.63 o 
 -10   5   3       13.11        8.50      4.97 o 
  -9   5   3       25.83       25.63      5.25 o 
  -8   5   3      663.30      678.22     11.62 o 
  -7   5   3       83.50       74.04      5.03 o 
  -6   5   3      150.73      144.19      5.29 o 
  -5   5   3       89.84       87.12      4.16 o 
  -4   5   3     4299.54     4130.35    100.27 o 
  -3   5   3       71.99       62.55      3.05 o 
  -2   5   3       37.23       51.67      3.06 o 
  -1   5   3       61.54       68.36      3.10 o 
   0   5   3     3118.75     3046.80     25.94 o 
   1   5   3      583.05      601.55      7.11 o 
   2   5   3      744.94      749.39      7.44 o 
   3   5   3       44.04       58.07      2.71 o 
   4   5   3     2013.53     1929.52     15.41 o 
   5   5   3      324.89      337.22      7.13 o 
   6   5   3        9.32        7.78      3.51 o 
   7   5   3       97.40       88.47      5.34 o 
   8   5   3      451.66      411.10      9.73 o 
   9   5   3       64.98       60.14      7.93 o 
  -9   6   3        4.84        7.52      5.71 o 
  -8   6   3       39.08       43.63      5.39 o 
  -7   6   3      825.47      783.33     13.89 o 
  -6   6   3      312.60      303.00     14.28 o 
  -5   6   3      136.35      144.73      6.29 o 
  -4   6   3       20.57       28.67      6.51 o 
  -3   6   3     2651.87     2598.79     45.66 o 
  -2   6   3     1624.78     1582.80     28.08 o 
  -1   6   3     2060.69     2088.72     19.69 o 
   0   6   3      558.18      561.16      8.17 o 
   1   6   3      329.48      303.38      5.35 o 
   2   6   3     1592.53     1578.49     12.81 o 
   3   6   3      991.44      958.38     10.99 o 
   4   6   3      239.51      227.49      9.17 o 
   5   6   3      125.26      135.52      4.58 o 
   6   6   3       21.42        8.36      3.30 o 
   7   6   3      176.70      193.06      6.18 o 
   8   6   3       19.22       19.87      4.35 o 
   9   6   3       13.64        6.66      4.67 o 
  -9   7   3       88.98       94.83      8.49 o 
  -8   7   3       26.00       13.31      7.30 o 
  -7   7   3      328.31      318.19     12.64 o 
  -6   7   3      178.38      179.01     16.97 o 
  -5   7   3      629.95      545.78     37.14 o 
  -4   7   3      683.73      662.41     44.46 o 
  -3   7   3     1164.14     1122.10     25.43 o 
  -2   7   3       33.93       38.54      4.91 o 
  -1   7   3     1774.65     1796.99     18.31 o 
   0   7   3     1428.24     1444.56     15.62 o 
   1   7   3     1605.25     1617.29     13.44 o 
   2   7   3      260.64      270.83      9.06 o 
   3   7   3      132.38      132.52      4.86 o 
   4   7   3      133.99      130.19      5.22 o 
   5   7   3     1533.00     1555.39     16.91 o 
   6   7   3       92.06       96.32      5.51 o 
   7   7   3       21.01       26.10      4.28 o 
   8   7   3       36.84       45.42      4.99 o 
  -8   8   3        8.43        1.34      6.13 o 
  -7   8   3        3.34       -3.79      7.58 o 
  -6   8   3      705.11      622.94     35.87 o 
  -5   8   3        2.36       -2.51      5.01 o 
  -4   8   3      231.09      227.86     18.66 o 
  -3   8   3       11.22       17.78      5.07 o 
  -2   8   3     1462.57     1401.90     21.39 o 
  -1   8   3       33.38       34.66      4.14 o 
   0   8   3        0.43       -1.55      3.10 o 
   1   8   3      109.15      109.22      4.79 o 
   2   8   3      565.64      585.46     21.96 o 
   3   8   3       35.15       36.29      4.86 o 
   4   8   3      289.66      278.23     11.35 o 
   5   8   3        9.30       11.84      4.11 o 
   6   8   3      731.83      727.19     12.20 o 
   7   8   3        0.91       -2.21      4.42 o 
   8   8   3       65.10       81.99      8.05 o 
  -7   9   3        5.94       15.01      6.18 o 
  -6   9   3        3.96        2.34      5.12 o 
  -5   9   3        6.03       -1.51      4.79 o 
  -4   9   3      239.32      244.92     13.64 o 
  -3   9   3      147.02      133.65     14.41 o 
  -2   9   3      102.67       90.94     10.51 o 
  -1   9   3      391.61      402.34     10.17 o 
   0   9   3      571.87      566.00     15.55 o 
   1   9   3      554.36      574.84     11.49 o 
   2   9   3        0.56       -0.45      6.11 o 
   3   9   3       41.68       42.03      5.45 o 
   4   9   3      246.49      253.90      9.25 o 
   5   9   3      232.48      233.67     19.39 o 
   6   9   3        4.03       -3.72      8.14 o 
   7   9   3       15.34        5.73      8.55 o 
  -6  10   3       17.71       12.88      5.79 o 
  -5  10   3       74.70       76.48      9.14 o 
  -4  10   3       23.37       12.73      5.32 o 
  -3  10   3      370.07      364.80     31.02 o 
  -2  10   3       11.77       10.50      6.45 o 
  -1  10   3      266.94      279.93     20.98 o 
   0  10   3        9.30        9.07      5.81 o 
   1  10   3      137.29      121.06     12.63 o 
   2  10   3      175.02      159.23     10.13 o 
   3  10   3      326.01      324.25     13.13 o 
   4  10   3        5.32       13.51      8.10 o 
   5  10   3       69.09       81.61     10.15 o 
   6  10   3        0.08       -2.75      8.34 o 
  -4  11   3      125.95      135.93     27.33 o 
  -3  11   3       85.98       97.88     12.56 o 
  -2  11   3        9.24        1.18      7.28 o 
  -1  11   3       83.57       88.56      9.24 o 
   0  11   3      396.83      401.43     15.39 o 
   1  11   3        3.92        3.00      7.07 o 
   2  11   3       15.38       17.88      7.61 o 
   3  11   3        7.86       13.66      7.97 o 
   4  11   3      241.23      270.18     14.28 o 
  -2  12   3      158.56      143.63     11.79 o 
  -1  12   3       99.36      107.54     16.48 o 
   0  12   3        7.20       -3.62      8.42 o 
   1  12   3       45.75       54.28      9.41 o 
   2  12   3      107.94      124.01     11.40 o 
 -10   0   4      118.78      111.13     13.96 o 
  -8   0   4      552.31      515.68     19.26 o 
  -6   0   4      499.63      463.54     14.60 o 
  -4   0   4     3413.47     3255.42     45.51 o 
  -2   0   4     4147.91     4339.42     35.43 o 
   0   0   4    18511.72    18454.55    237.89 o 
   2   0   4      256.89      245.85      5.63 o 
   4   0   4     2273.88     2179.26     24.16 o 
   6   0   4      926.18      885.44     14.10 o 
   8   0   4      230.20      202.83     13.10 o 
  10   0   4       20.83       46.88     11.39 o 
 -10   1   4      137.94      128.09     13.27 o 
  -9   1   4       76.27       79.09      7.72 o 
  -8   1   4      138.44      137.46     21.70 o 
  -7   1   4     1515.20     1464.16     21.74 o 
  -6   1   4     1422.79     1426.13     16.64 o 
  -5   1   4     4720.13     4719.76     39.30 o 
  -4   1   4        7.02       12.70      1.89 o 
  -3   1   4     1784.56     1747.72     15.71 o 
  -2   1   4    15836.74    16344.61     84.31 o 
  -1   1   4    21673.45    20832.58    205.97 o 
   0   1   4     2654.33     2728.68     51.31 o 
   1   1   4      115.58      115.37      2.91 o 
   2   1   4     9001.34     9334.70    124.77 o 
   3   1   4     4395.16     4472.06     41.39 o 
   4   1   4       22.36       28.08      4.38 o 
   5   1   4        2.99       -1.31      2.62 o 
   6   1   4     1008.23      959.82     14.65 o 
   7   1   4      490.52      474.64      9.54 o 
   8   1   4        5.03        7.18      5.44 o 
   9   1   4      127.59      138.12      9.24 o 
  10   1   4       75.51       88.98      8.93 o 
 -10   2   4        0.72       12.87      7.66 o 
  -9   2   4      176.68      199.05     13.01 o 
  -8   2   4      603.51      603.85     12.24 o 
  -7   2   4       88.02       79.76      5.46 o 
  -6   2   4      217.11      217.69      7.63 o 
  -5   2   4     1373.04     1308.57     16.53 o 
  -4   2   4      734.55      717.61      9.12 o 
  -3   2   4     2838.31     2744.12     17.93 o 
  -2   2   4     2933.06     3063.27     21.64 o 
  -1   2   4     6278.48     6568.25     43.21 o 
   0   2   4      334.52      321.25     13.66 o 
   1   2   4    46767.55    42151.48    271.77 o 
   2   2   4       83.17       83.24      2.57 o 
   3   2   4     1564.51     1665.74     14.30 o 
   4   2   4     1054.49     1071.58     10.70 o 
   5   2   4     2182.68     2011.92     17.59 o 
   6   2   4        4.85       -1.58      3.16 o 
   7   2   4        2.10       -1.66      3.32 o 
   8   2   4       17.72       27.95     10.00 o 
   9   2   4      114.96      113.65      8.94 o 
  10   2   4        3.29        6.05     10.15 o 
 -10   3   4      284.52      297.33     13.08 o 
  -9   3   4        8.39       12.79      5.66 o 
  -8   3   4        0.16       -2.14      4.28 o 
  -7   3   4       35.50       48.79      4.99 o 
  -6   3   4     1939.19     1896.62     41.71 o 
  -5   3   4      135.38      119.54      5.73 o 
  -4   3   4        3.87        5.07      2.54 o 
  -3   3   4       10.46        3.75      1.44 o 
  -2   3   4     3655.12     3549.61     27.47 o 
  -1   3   4      161.42      182.66      3.54 o 
   0   3   4     2479.40     2714.52     86.43 o 
   1   3   4       28.82       33.60      1.33 o 
   2   3   4    10178.57    10224.91     66.74 o 
   3   3   4      209.84      155.47      3.95 o 
   4   3   4       10.42        3.28      2.10 o 
   5   3   4      112.87      110.28      4.21 o 
   6   3   4     2055.01     2001.48     18.78 o 
   7   3   4      542.21      514.75     17.08 o 
   8   3   4       84.69       92.85      6.26 o 
   9   3   4       55.67       58.88      7.85 o 
  10   3   4      227.85      212.93     11.71 o 
 -10   4   4        8.78       19.15      5.61 o 
  -9   4   4      153.05      157.57      7.12 o 
  -8   4   4      253.50      249.39      7.49 o 
  -7   4   4      222.90      219.84      6.64 o 
  -6   4   4      465.70      489.63      8.38 o 
  -5   4   4      877.36      891.50     10.55 o 
  -4   4   4     2903.76     2807.43     39.91 o 
  -3   4   4      277.02      297.10      5.03 o 
  -2   4   4       84.73       95.00      2.92 o 
  -1   4   4      562.01      502.57      6.43 o 
   0   4   4      197.88      174.60      5.39 o 
   1   4   4      169.45      159.00      4.19 o 
   2   4   4       50.02       60.15      2.18 o 
   3   4   4     1833.91     1793.69     15.50 o 
   4   4   4      976.09      963.03     10.69 o 
   5   4   4     2421.17     2325.49     20.88 o 
   6   4   4       85.43       79.47      4.57 o 
   7   4   4      324.38      331.23      8.13 o 
   8   4   4      661.57      630.57     11.28 o 
   9   4   4      403.08      407.22     11.62 o 
  10   4   4       29.92       37.64      8.18 o 
  -9   5   4       59.65       59.43      5.88 o 
  -8   5   4      141.05      161.04      6.74 o 
  -7   5   4     1047.30     1045.75     13.43 o 
  -6   5   4        2.31        4.70      3.11 o 
  -5   5   4      423.32      412.75     12.96 o 
  -4   5   4       46.17       53.11      3.90 o 
  -3   5   4     4716.75     4773.09     58.09 o 
  -2   5   4     1835.97     1963.47     16.19 o 
  -1   5   4     5985.63     6297.12     49.34 o 
   0   5   4       28.09       35.36      4.62 o 
   1   5   4      361.86      307.70      6.39 o 
   2   5   4       61.86       76.00      3.45 o 
   3   5   4     1690.96     1638.82     13.03 o 
   4   5   4      354.08      353.92      5.85 o 
   5   5   4      469.56      485.19     10.26 o 
   6   5   4       35.74       41.97      5.34 o 
   7   5   4      131.18      149.89      6.31 o 
   8   5   4       44.43       49.84      5.44 o 
   9   5   4       23.34       22.87      5.41 o 
  -9   6   4       78.47      118.56     14.93 o 
  -8   6   4      353.55      350.60     10.78 o 
  -7   6   4      200.06      196.96     10.39 o 
  -6   6   4       12.86       12.03      4.79 o 
  -5   6   4      303.42      305.68      9.92 o 
  -4   6   4     1300.84     1248.65     18.86 o 
  -3   6   4       92.60       97.24      3.74 o 
  -2   6   4      114.72      121.62      3.90 o 
  -1   6   4      881.56      969.00     11.29 o 
   0   6   4     2263.02     2138.38     26.12 o 
   1   6   4      639.40      656.30      7.92 o 
   2   6   4      487.14      462.29      6.02 o 
   3   6   4      272.66      295.17      6.03 o 
   4   6   4      454.06      486.52      8.30 o 
   5   6   4       92.49       95.99      4.18 o 
   6   6   4        4.76        7.22      3.25 o 
   7   6   4      213.88      194.80      6.47 o 
   8   6   4      132.30      143.71      6.11 o 
   9   6   4       71.31       75.00      5.65 o 
  -8   7   4        6.13        0.89      6.97 o 
  -7   7   4      170.95      144.99      9.85 o 
  -6   7   4       90.44       94.16     11.15 o 
  -5   7   4      125.36      125.16     14.66 o 
  -4   7   4      171.72      170.97      8.00 o 
  -3   7   4      289.74      285.02     17.85 o 
  -2   7   4     1773.49     1682.16     18.80 o 
  -1   7   4      949.41      895.44     15.09 o 
   0   7   4       23.83       30.37      4.36 o 
   1   7   4        1.07        2.15      2.33 o 
   2   7   4     4053.65     3976.11     36.42 o 
   3   7   4       43.23       43.70      3.51 o 
   4   7   4      331.17      337.23      7.37 o 
   5   7   4       10.15       16.99      4.08 o 
   6   7   4      815.81      782.81     10.63 o 
   7   7   4       16.98        9.17      4.01 o 
   8   7   4       53.82       58.81      5.27 o 
  -8   8   4       13.99        3.46      8.18 o 
  -7   8   4       60.65       61.90      8.48 o 
  -6   8   4       11.70       17.90      8.71 o 
  -5   8   4       43.32       51.22     10.62 o 
  -4   8   4       80.53       65.79     10.57 o 
  -3   8   4     1459.27     1438.59     34.46 o 
  -2   8   4       29.58       32.41      5.56 o 
  -1   8   4     1043.04     1018.20     14.58 o 
   0   8   4       30.41       24.50      4.86 o 
   1   8   4      953.73      944.52     11.88 o 
   2   8   4       27.91       22.69      4.08 o 
   3   8   4      169.73      165.41      7.12 o 
   4   8   4        6.66        8.31      5.28 o 
   5   8   4      854.06      833.66     15.16 o 
   6   8   4       41.32       47.71      6.67 o 
   7   8   4       50.50       59.61      8.42 o 
   8   8   4        1.82        2.84      8.55 o 
  -7   9   4       20.12       16.15      7.97 o 
  -6   9   4      278.73      254.07     41.80 o 
  -5   9   4       13.57       18.92      6.62 o 
  -4   9   4       15.27        6.94      5.34 o 
  -3   9   4      226.75      228.02     14.08 o 
  -2   9   4      189.11      180.60      9.08 o 
  -1   9   4      127.31      135.60      7.46 o 
   0   9   4       24.67       26.01      3.97 o 
   1   9   4      999.69     1001.07     15.40 o 
   2   9   4       26.89       27.05      4.75 o 
   3   9   4      273.04      277.44      9.23 o 
   4   9   4       29.23       36.74      5.63 o 
   5   9   4      146.77      152.15      9.56 o 
   6   9   4      242.88      256.87     12.91 o 
   7   9   4       53.68       56.51      9.82 o 
  -6  10   4        1.90        7.15      5.66 o 
  -5  10   4       98.99      109.29      7.61 o 
  -4  10   4      206.39      222.82     12.22 o 
  -3  10   4       70.21       63.75      9.41 o 
  -2  10   4       13.68        9.72      4.78 o 
  -1  10   4      115.96      119.02      7.18 o 
   0  10   4      925.31      916.05     15.24 o 
   1  10   4       22.04       13.57      6.76 o 
   2  10   4        6.62        8.57      6.36 o 
   3  10   4       89.45      112.20      9.71 o 
   4  10   4      505.56      459.95     19.82 o 
   5  10   4       28.56       15.79      8.11 o 
   6  10   4       20.11       25.22      8.78 o 
  -4  11   4      188.54      187.51     12.60 o 
  -3  11   4       98.99      103.53     10.39 o 
  -2  11   4       56.44       60.32      9.18 o 
  -1  11   4       15.12        5.43      7.50 o 
   0  11   4      164.36      181.12     15.88 o 
   1  11   4      115.29      120.84     10.14 o 
   2  11   4       22.90        9.05      9.10 o 
   3  11   4      267.06      277.97     14.21 o 
   4  11   4        1.22        7.23      8.19 o 
  -1  12   4       36.84       33.05     14.26 o 
   0  12   4       11.29        6.81     11.90 o 
   1  12   4      164.48      223.98     18.58 o 
  -9   0   5       52.96       43.32     10.40 o 
  -7   0   5      349.41      299.06     13.40 o 
  -5   0   5     3440.45     3482.57     41.74 o 
  -3   0   5     3703.61     3865.03     31.38 o 
  -1   0   5       78.67       76.96      3.68 o 
   1   0   5      835.66      753.20      9.37 o 
   3   0   5     6548.08     6562.17     62.48 o 
   5   0   5        8.48       13.09      3.40 o 
   7   0   5     2681.14     2610.75     46.32 o 
   9   0   5      100.76       96.15     12.07 o 
 -10   1   5       33.68       40.52      7.95 o 
  -9   1   5      114.14      116.72      8.77 o 
  -8   1   5      396.25      375.31     11.97 o 
  -7   1   5      693.11      664.67     11.64 o 
  -6   1   5      241.44      255.91      6.96 o 
  -5   1   5      120.08      116.27      6.25 o 
  -4   1   5     5542.86     5279.79     36.71 o 
  -3   1   5       37.48       30.66      1.65 o 
  -2   1   5     3402.11     3583.65     24.75 o 
  -1   1   5     6315.49     6606.28     34.97 o 
   0   1   5     4910.14     5097.94     34.15 o 
   1   1   5      834.33      972.38     22.75 o 
   2   1   5      256.15      298.83      4.06 o 
   3   1   5     2629.00     2700.28     26.64 o 
   4   1   5     3259.20     3253.64     33.28 o 
   5   1   5     2049.63     2127.90     22.35 o 
   6   1   5      356.52      334.05     10.26 o 
   7   1   5       20.62       18.21      5.08 o 
   8   1   5      716.29      680.22     15.61 o 
   9   1   5      206.21      212.25     12.18 o 
  10   1   5       78.81       86.58      8.75 o 
 -10   2   5      408.30      424.66     14.63 o 
  -9   2   5       28.75       35.46      6.95 o 
  -8   2   5       68.24       67.64      6.54 o 
  -7   2   5       24.57       17.72      4.38 o 
  -6   2   5     2873.82     2749.64     34.91 o 
  -5   2   5        4.16       19.04      4.02 o 
  -4   2   5     1285.70     1514.65     11.82 o 
  -3   2   5      405.42      409.61      9.90 o 
  -2   2   5     5584.94     5682.60     38.07 o 
  -1   2   5     2960.17     3168.15     23.82 o 
   0   2   5     5162.33     5458.75     43.05 o 
   1   2   5     9279.50     9420.71     54.82 o 
   2   2   5    10322.20    10006.83     68.43 o 
   3   2   5     4637.65     4904.50     34.15 o 
   4   2   5      223.17      198.96      4.47 o 
   5   2   5      128.80      130.99      4.78 o 
   6   2   5     2490.42     2464.46     24.75 o 
   7   2   5       67.73       70.20      5.02 o 
   8   2   5      590.17      578.82     14.25 o 
   9   2   5      171.61      167.67     13.38 o 
  10   2   5      254.91      268.30     12.26 o 
 -10   3   5        0.17        0.01      5.52 o 
  -9   3   5      218.88      246.42      9.48 o 
  -8   3   5       82.34       82.22      6.42 o 
  -7   3   5     1204.21     1236.76     16.83 o 
  -6   3   5       53.02       59.04      3.92 o 
  -5   3   5     2471.27     2502.65     18.17 o 
  -4   3   5     1792.79     1859.22     13.99 o 
  -3   3   5     7353.88     7380.62     49.56 o 
  -2   3   5       98.43       97.96      2.84 o 
  -1   3   5      103.14      113.82      2.64 o 
   0   3   5     1467.65     1538.84     13.85 o 
   1   3   5     9339.04     9602.20     62.46 o 
   2   3   5       69.02       58.68      2.62 o 
   3   3   5      743.53      768.39      8.41 o 
   4   3   5        1.94        9.87      2.22 o 
   5   3   5     1457.60     1325.36     13.58 o 
   6   3   5       10.06       13.58      3.50 o 
   7   3   5      223.22      239.23      6.84 o 
   8   3   5      214.08      198.20      8.13 o 
   9   3   5     1007.54     1012.00     20.73 o 
  10   3   5        0.66        5.01     10.45 o 
 -10   4   5       30.26       34.87      5.77 o 
  -9   4   5       15.00        8.62      5.51 o 
  -8   4   5        4.41        6.30      3.99 o 
  -7   4   5      309.92      332.29      7.79 o 
  -6   4   5        5.88        7.46      3.08 o 
  -5   4   5      930.18      935.26     12.82 o 
  -4   4   5        4.27        3.80      2.11 o 
  -3   4   5     2654.31     2692.85     23.73 o 
  -2   4   5      783.87      679.03      8.38 o 
  -1   4   5     5615.81     5973.27     46.53 o 
   0   4   5      105.80      127.77      6.13 o 
   1   4   5        4.93        4.37      1.37 o 
   2   4   5     4557.08     4853.71     29.77 o 
   3   4   5      154.67      116.19      3.81 o 
   4   4   5      183.92      185.78      4.94 o 
   5   4   5      240.84      226.51      5.93 o 
   6   4   5      757.35      702.08     10.28 o 
   7   4   5       28.73       28.00      6.28 o 
   8   4   5      273.17      254.97      8.09 o 
   9   4   5       27.33       30.65      6.13 o 
  10   4   5       31.34       34.73      8.16 o 
  -9   5   5       16.78       18.63      5.11 o 
  -8   5   5      651.11      668.77     19.09 o 
  -7   5   5      144.78      143.34      6.11 o 
  -6   5   5        6.95        8.65      3.27 o 
  -5   5   5        4.49        1.57      3.19 o 
  -4   5   5     2614.87     2535.58     41.58 o 
  -3   5   5        0.12        2.83      2.08 o 
  -2   5   5      550.65      604.47      8.33 o 
  -1   5   5      136.86      143.53      4.16 o 
   0   5   5     4351.60     4350.20     95.65 o 
   1   5   5      650.49      698.13      7.63 o 
   2   5   5      267.25      262.17      4.84 o 
   3   5   5        2.39        0.24      1.99 o 
   4   5   5     2121.81     2036.68     18.32 o 
   5   5   5      105.30      122.01      5.02 o 
   6   5   5       25.37       22.67      3.87 o 
   7   5   5      156.47      149.32      7.01 o 
   8   5   5      311.49      328.37      8.93 o 
   9   5   5        7.01        2.23      5.04 o 
  -9   6   5      165.40      171.59      9.24 o 
  -8   6   5        1.04        1.98      5.20 o 
  -7   6   5      350.14      342.72     12.47 o 
  -6   6   5      599.03      548.88     13.85 o 
  -5   6   5      658.62      682.09     19.65 o 
  -4   6   5       29.70       36.13      3.73 o 
  -3   6   5      663.50      629.20      8.77 o 
  -2   6   5      675.45      728.72      9.85 o 
  -1   6   5     2427.90     2303.79     22.41 o 
   0   6   5      150.29      161.00      8.18 o 
   1   6   5      839.76      862.01     16.67 o 
   2   6   5      762.81      789.89     15.38 o 
   3   6   5      839.51      825.40     10.08 o 
   4   6   5       37.47       34.79      2.94 o 
   5   6   5      227.11      233.89      5.62 o 
   6   6   5        1.83        0.09      3.20 o 
   7   6   5      344.87      307.99      7.30 o 
   8   6   5       25.68       27.07      4.48 o 
   9   6   5       10.01        8.11      4.69 o 
  -8   7   5       70.31       74.72     19.88 o 
  -7   7   5      309.54      310.92     24.51 o 
  -6   7   5      163.94      164.94      9.46 o 
  -5   7   5      739.55      757.25     56.96 o 
  -4   7   5      445.53      420.25     15.45 o 
  -3   7   5     1606.64     1540.40     56.94 o 
  -2   7   5        0.92        1.41      3.10 o 
  -1   7   5      519.71      536.53     15.92 o 
   0   7   5      628.79      637.97     12.95 o 
   1   7   5      980.52      986.53     13.60 o 
   2   7   5      164.70      176.75     10.23 o 
   3   7   5        9.49        8.60      3.82 o 
   4   7   5        2.24        3.37      3.24 o 
   5   7   5      905.04      948.80     11.09 o 
   6   7   5       35.85       47.30      4.25 o 
   7   7   5       15.80       16.10      4.05 o 
   8   7   5        6.43        3.82      4.39 o 
  -8   8   5       28.27       36.04      8.85 o 
  -7   8   5       31.82       17.07      7.38 o 
  -6   8   5      813.01      788.22     53.64 o 
  -5   8   5      140.28      150.17     18.09 o 
  -4   8   5      131.18      118.58      7.99 o 
  -3   8   5      181.39      183.52     14.13 o 
  -2   8   5     1405.67     1469.68     22.43 o 
  -1   8   5      114.53      109.15      5.90 o 
   0   8   5       30.16       32.23      4.18 o 
   1   8   5      105.77      121.62      5.79 o 
   2   8   5       94.63      109.50      6.03 o 
   3   8   5      300.21      315.17      8.85 o 
   4   8   5      289.40      313.59      9.59 o 
   5   8   5      163.48      173.88      8.24 o 
   6   8   5      624.12      604.22     13.59 o 
   7   8   5        0.29       -2.03      5.95 o 
   8   8   5       30.25       27.41      7.25 o 
  -7   9   5       49.13       48.42     14.28 o 
  -6   9   5       27.04       21.65      7.21 o 
  -5   9   5       10.72       12.29      6.40 o 
  -4   9   5       44.30       47.08      6.53 o 
  -3   9   5      194.92      205.39      9.84 o 
  -2   9   5       91.43       96.96      9.80 o 
  -1   9   5      336.30      313.94     11.46 o 
   0   9   5      412.29      416.97      8.55 o 
   1   9   5      252.12      260.02      8.73 o 
   2   9   5       96.84      106.83     12.30 o 
   3   9   5      234.10      237.14      8.95 o 
   4   9   5      377.24      377.20     13.33 o 
   5   9   5      269.99      277.62     10.22 o 
   6   9   5       34.61       49.70      6.97 o 
   7   9   5        2.17        6.84      6.70 o 
  -6  10   5        3.28        2.46      5.92 o 
  -5  10   5      163.14      179.67     18.07 o 
  -4  10   5        5.86       -3.00      6.00 o 
  -3  10   5      176.83      196.49     17.21 o 
  -2  10   5       13.40       10.57      5.07 o 
  -1  10   5      318.92      338.25     12.86 o 
   0  10   5       16.89       30.99      5.36 o 
   1  10   5       80.25       74.25      9.82 o 
   2  10   5      342.06      321.70     15.79 o 
   3  10   5      249.35      271.36     25.34 o 
   4  10   5        0.48       -0.38      7.17 o 
   5  10   5       33.52       27.33      9.59 o 
   6  10   5        2.47       10.24      8.75 o 
  -4  11   5       88.11      115.23     11.02 o 
  -3  11   5      147.46      107.51     26.65 o 
  -2  11   5       14.30       33.60      8.48 o 
  -1  11   5       48.46       42.81      8.35 o 
   0  11   5      283.13      314.52     20.12 o 
   1  11   5       15.40        7.06      7.08 o 
   2  11   5       16.47       22.53     10.10 o 
   3  11   5        0.57        8.72      8.29 o 
   4  11   5      183.04      221.99     23.35 o 
  -1  12   5       59.18       63.01     15.33 o 
   0  12   5       34.52       33.18     13.23 o 
   1  12   5        0.86       -5.44     10.87 o 
 -10   0   6       36.30       43.58     11.60 o 
  -8   0   6      359.73      419.31     17.72 o 
  -6   0   6      442.44      386.27     13.53 o 
  -4   0   6     2038.37     1825.82     17.65 o 
  -2   0   6     1487.11     1683.52     12.71 o 
   0   0   6     3029.68     2764.76     38.40 o 
   2   0   6       48.75       35.25      2.74 o 
   4   0   6     9322.71     9432.89    107.81 o 
   6   0   6      338.33      315.13      8.34 o 
   8   0   6      727.01      679.38     21.75 o 
  10   0   6       65.84       63.70     11.47 o 
 -10   1   6       50.23       53.99      8.34 o 
  -9   1   6      144.90      159.15     13.12 o 
  -8   1   6      123.91      128.84      9.05 o 
  -7   1   6      797.48      775.76     12.94 o 
  -6   1   6     1207.43     1188.23     14.79 o 
  -5   1   6     4312.25     4472.73     42.70 o 
  -4   1   6      139.65      146.73      4.26 o 
  -3   1   6     1061.41     1251.90      8.93 o 
  -2   1   6    11551.27    11579.51     67.22 o 
  -1   1   6      187.63      235.37      6.54 o 
   0   1   6     3876.43     4101.27     28.06 o 
   1   1   6     5284.70     5719.06     54.19 o 
   2   1   6     3045.27     2976.75     22.34 o 
   3   1   6      129.32       86.41      3.16 o 
   4   1   6      306.95      309.45      5.73 o 
   5   1   6      442.67      456.96     12.43 o 
   6   1   6      627.38      610.40     15.65 o 
   7   1   6      539.45      524.14     17.31 o 
   8   1   6        8.63       14.01      5.55 o 
   9   1   6      127.75      108.65      8.55 o 
  10   1   6       46.44       57.57      8.61 o 
 -10   2   6        0.07       -1.43      7.32 o 
  -9   2   6      382.45      344.41     36.24 o 
  -8   2   6      751.49      719.09     13.30 o 
  -7   2   6      430.68      399.40      9.51 o 
  -6   2   6       23.80       27.72      4.95 o 
  -5   2   6      759.70      711.91     12.09 o 
  -4   2   6      186.12      169.26      6.79 o 
  -3   2   6     1100.02     1053.44      8.75 o 
  -2   2   6      428.32      468.77      5.39 o 
  -1   2   6    14154.17    14034.55    158.31 o 
   0   2   6      587.04      684.73     16.72 o 
   1   2   6     9625.11     9760.65     74.57 o 
   2   2   6      968.65     1059.06     10.86 o 
   3   2   6    11027.21    11364.89     74.29 o 
   4   2   6       98.54      125.71      4.02 o 
   5   2   6     2835.93     2891.67     23.85 o 
   6   2   6      132.78      134.29      5.81 o 
   7   2   6       79.43       96.65      5.64 o 
   8   2   6        9.92       18.97      8.20 o 
   9   2   6      141.53      162.93     10.24 o 
  10   2   6       12.88       29.39      7.73 o 
 -10   3   6      377.41      373.54     11.55 o 
  -9   3   6        8.80        4.44      4.54 o 
  -8   3   6       46.25       46.32      4.74 o 
  -7   3   6        0.12        5.04      3.44 o 
  -6   3   6     1593.25     1594.77     15.90 o 
  -5   3   6        8.94       10.12      2.26 o 
  -4   3   6       40.16       33.04      2.23 o 
  -3   3   6     1213.43     1311.62     11.79 o 
  -2   3   6     2268.07     2056.52     15.94 o 
  -1   3   6       93.06      100.22      2.34 o 
   0   3   6      727.07      788.54      8.81 o 
   1   3   6      836.46      986.57      8.64 o 
   2   3   6    18748.72    18863.61    202.42 o 
   3   3   6      989.41     1027.88     10.27 o 
   4   3   6      485.08      452.58      9.39 o 
   5   3   6        5.12        4.56      3.03 o 
   6   3   6     2112.25     2132.59     25.62 o 
   7   3   6      119.71      115.52      6.05 o 
   8   3   6      505.49      493.60     11.26 o 
   9   3   6       27.70       38.65      7.66 o 
  10   3   6      142.22      161.42     15.22 o 
 -10   4   6        0.68        2.15      5.27 o 
  -9   4   6      124.78      134.96      7.07 o 
  -8   4   6      223.90      215.30      7.08 o 
  -7   4   6      176.49      180.15      6.35 o 
  -6   4   6      310.89      296.67      6.89 o 
  -5   4   6     1504.87     1512.53     14.81 o 
  -4   4   6     1680.51     1723.46     15.33 o 
  -3   4   6     1301.23     1240.33     11.97 o 
  -2   4   6       42.48       60.50      2.62 o 
  -1   4   6       48.26       31.48      4.16 o 
   0   4   6     1088.84     1100.48     11.89 o 
   1   4   6     4690.52     4749.46     41.28 o 
   2   4   6     3528.84     3918.54     31.16 o 
   3   4   6      861.04      901.31      9.70 o 
   4   4   6      524.58      484.69      7.39 o 
   5   4   6      969.12      892.52     12.09 o 
   6   4   6       77.75       78.08      4.51 o 
   7   4   6       15.47       10.46      5.22 o 
   8   4   6      169.30      169.40      6.90 o 
   9   4   6      177.10      173.89      8.62 o 
  10   4   6        0.80       -3.24      6.92 o 
  -9   5   6      291.79      298.52     10.71 o 
  -8   5   6      240.99      236.33      7.83 o 
  -7   5   6      212.28      217.31      6.94 o 
  -6   5   6       73.72       77.87      7.53 o 
  -5   5   6      238.39      240.55      6.94 o 
  -4   5   6       14.96       20.85      3.20 o 
  -3   5   6      642.31      658.44      8.12 o 
  -2   5   6      875.79      940.75     20.90 o 
  -1   5   6     4471.22     4409.02     35.93 o 
   0   5   6        0.26        0.22      1.40 o 
   1   5   6      629.63      610.98      7.03 o 
   2   5   6     1679.48     1752.86     15.15 o 
   3   5   6     3281.17     3306.61     22.40 o 
   4   5   6        2.17        1.97      2.74 o 
   5   5   6       45.01       49.40      5.70 o 
   6   5   6        7.86        0.39      3.42 o 
   7   5   6      362.72      357.25      8.60 o 
   8   5   6       20.37       21.24      6.75 o 
   9   5   6       12.26        1.08      5.78 o 
  -9   6   6      104.87      118.24     12.16 o 
  -8   6   6      383.95      369.27     20.89 o 
  -7   6   6      310.04      295.00     11.97 o 
  -6   6   6       17.96       26.15      7.06 o 
  -5   6   6      263.44      248.48     16.89 o 
  -4   6   6     1299.86     1318.60     31.04 o 
  -3   6   6      189.65      182.39      6.16 o 
  -2   6   6       79.39       75.86      6.63 o 
  -1   6   6      272.40      291.60      8.38 o 
   0   6   6     3275.18     3270.59     31.49 o 
   1   6   6      412.89      416.38      7.58 o 
   2   6   6       29.53       25.40      2.59 o 
   3   6   6      382.17      401.34      7.01 o 
   4   6   6      984.90      968.90     26.44 o 
   5   6   6       45.29       50.22      3.57 o 
   6   6   6       40.79       38.58      3.85 o 
   7   6   6      179.51      178.65      7.11 o 
   8   6   6      236.43      243.46      8.61 o 
   9   6   6       56.59       58.18      6.47 o 
  -8   7   6        4.32       -1.09      7.34 o 
  -7   7   6      128.77      110.56     11.62 o 
  -6   7   6      184.87      186.90     18.34 o 
  -5   7   6      354.11      354.73     18.00 o 
  -4   7   6       27.07       31.72      6.70 o 
  -3   7   6       39.50       44.24      5.63 o 
  -2   7   6     1434.54     1366.53     16.90 o 
  -1   7   6      432.83      413.01     10.55 o 
   0   7   6        3.59        6.86      3.10 o 
   1   7   6       42.17       44.33      4.27 o 
   2   7   6     3293.79     3225.96     49.00 o 
   3   7   6       10.09        5.70      3.88 o 
   4   7   6      332.01      334.34      9.15 o 
   5   7   6       72.19       81.65      6.43 o 
   6   7   6      692.74      692.88     14.12 o 
   7   7   6       48.70       54.80      6.42 o 
   8   7   6      101.72      120.01      8.36 o 
  -8   8   6       55.58       51.73     19.01 o 
  -7   8   6       46.90       60.01      8.12 o 
  -6   8   6        1.11       16.52      6.82 o 
  -5   8   6      131.30      120.98      8.64 o 
  -4   8   6        1.83        2.93      5.29 o 
  -3   8   6     1074.02     1070.39     30.91 o 
  -2   8   6        8.64        3.98      3.98 o 
  -1   8   6     1107.30     1097.82     18.58 o 
   0   8   6        2.37       -0.96      3.86 o 
   1   8   6     1044.72     1061.35     15.10 o 
   2   8   6       57.05       57.93      5.05 o 
   3   8   6      312.85      305.64      9.83 o 
   4   8   6      250.19      242.89     10.86 o 
   5   8   6     1151.75     1160.11     18.29 o 
   6   8   6        7.78       10.66      9.20 o 
   7   8   6       54.35       60.93      7.34 o 
   8   8   6       27.30       18.95      7.57 o 
  -7   9   6       12.15       17.54      7.90 o 
  -6   9   6      173.61      169.05     10.48 o 
  -5   9   6       77.31       81.05     15.33 o 
  -4   9   6       49.98       41.09     13.12 o 
  -3   9   6        8.36        7.02      5.34 o 
  -2   9   6      608.31      653.67     24.14 o 
  -1   9   6      124.68      132.95      6.94 o 
   0   9   6       35.91       35.16      4.89 o 
   1   9   6      382.49      353.09      9.65 o 
   2   9   6      399.40      401.68     10.46 o 
   3   9   6      326.70      309.14      9.88 o 
   4   9   6      126.86      125.67      7.71 o 
   5   9   6       84.58       92.75      7.68 o 
   6   9   6      191.54      188.88      9.56 o 
   7   9   6      117.61      132.34      9.24 o 
  -6  10   6        3.31       -3.53      7.07 o 
  -5  10   6       49.99       34.79      7.75 o 
  -4  10   6      112.19       98.55      9.44 o 
  -3  10   6        2.73        6.19      6.43 o 
  -2  10   6        0.30       -2.05      6.13 o 
  -1  10   6       39.81       27.10     10.70 o 
   0  10   6      596.46      594.03     15.23 o 
   1  10   6        7.64       13.49      5.81 o 
   2  10   6        1.11        6.34      5.08 o 
   3  10   6       12.48       13.81      5.78 o 
   4  10   6      332.25      325.89     11.85 o 
   5  10   6       37.06       33.02      8.84 o 
   6  10   6       62.50       65.22     11.90 o 
  -4  11   6        3.76        9.17      8.40 o 
  -3  11   6      117.66      112.36     10.55 o 
  -2  11   6      124.11      110.25     10.25 o 
  -1  11   6       73.31       60.22     15.60 o 
   0  11   6       74.96       61.60     12.03 o 
   1  11   6      112.34      108.22     14.13 o 
   2  11   6        0.86       -5.14     10.27 o 
   3  11   6      224.41      260.79     19.91 o 
   4  11   6       14.44       14.30     11.60 o 
  -1  12   6       16.90        6.98     12.54 o 
   0  12   6       14.82       -5.35     11.56 o 
   1  12   6       83.39       99.02     15.20 o 
  -9   0   7      166.98      205.05     14.60 o 
  -7   0   7      384.32      400.26     15.84 o 
  -5   0   7     6018.58     5898.82     58.48 o 
  -3   0   7    10203.67    11241.98     72.15 o 
  -1   0   7     1072.30     1000.81     16.48 o 
   1   0   7        8.21        8.94      2.59 o 
   3   0   7     2208.20     2349.12     25.70 o 
   5   0   7      105.52       94.89      5.04 o 
   7   0   7      822.91      772.79     21.83 o 
   9   0   7       25.48       36.00      9.59 o 
 -10   1   7        6.21       13.28      7.50 o 
  -9   1   7      108.32      122.05      8.88 o 
  -8   1   7      167.01      194.16      9.81 o 
  -7   1   7      485.22      518.11     16.49 o 
  -6   1   7      194.04      191.64      6.63 o 
  -5   1   7       51.67       48.87      3.12 o 
  -4   1   7     4326.31     4510.98     28.48 o 
  -3   1   7     2847.68     2816.46     20.49 o 
  -2   1   7      203.00      187.15      4.31 o 
  -1   1   7      675.49      682.14      8.20 o 
   0   1   7     3378.27     3248.88     22.96 o 
   1   1   7      227.39      201.83      3.32 o 
   2   1   7     1478.43     1483.84     12.23 o 
   3   1   7      231.48      204.26      7.99 o 
   4   1   7      923.42      895.13      9.30 o 
   5   1   7     1605.62     1577.09     16.15 o 
   6   1   7      412.31      436.66      8.65 o 
   7   1   7        4.66        5.22      3.79 o 
   8   1   7       50.94       49.39      6.63 o 
   9   1   7      274.94      286.46     11.72 o 
  10   1   7       88.95       89.54      9.21 o 
 -10   2   7      293.98      309.24     12.91 o 
  -9   2   7       41.82       41.30      7.55 o 
  -8   2   7        2.28        1.80      4.61 o 
  -7   2   7       56.38       63.55      4.55 o 
  -6   2   7     2147.17     2191.80     19.50 o 
  -5   2   7      215.93      195.56      4.34 o 
  -4   2   7       94.53      101.45      3.20 o 
  -3   2   7      903.77     1026.48      9.84 o 
  -2   2   7    10153.31    10019.12     59.02 o 
  -1   2   7     1940.75     1897.09     14.59 o 
   0   2   7      129.31      133.29      2.34 o 
   1   2   7     4123.27     4200.09     33.11 o 
   2   2   7     6735.41     6836.69     45.33 o 
   3   2   7      218.86      231.57      3.97 o 
   4   2   7      780.92      893.08      8.30 o 
   5   2   7       72.34       72.48      4.16 o 
   6   2   7     2031.77     1969.63     21.36 o 
   7   2   7       65.18       71.74      6.19 o 
   8   2   7      277.75      277.45     10.89 o 
   9   2   7       74.74       80.35     12.26 o 
  10   2   7      293.97      294.28     13.00 o 
 -10   3   7       19.06       17.27      6.25 o 
  -9   3   7      148.69      160.62      7.22 o 
  -8   3   7      304.33      285.47     12.46 o 
  -7   3   7      133.62      134.04      5.48 o 
  -6   3   7      117.20      135.42      7.19 o 
  -5   3   7     1432.16     1394.74     12.13 o 
  -4   3   7      170.16      176.18      6.07 o 
  -3   3   7      205.28      182.64      4.14 o 
  -2   3   7     1260.78     1374.59     13.46 o 
  -1   3   7     6147.16     6552.57     63.82 o 
   0   3   7     1150.32     1257.16     13.77 o 
   1   3   7     4899.81     4925.71     30.23 o 
   2   3   7     6358.43     7118.86     42.87 o 
   3   3   7     5498.21     5670.46     39.53 o 
   4   3   7      241.95      328.14      5.95 o 
   5   3   7     2277.60     2279.71     19.92 o 
   6   3   7      141.01      143.93      6.88 o 
   7   3   7      100.20       99.65      5.99 o 
   8   3   7       63.74       50.83      5.87 o 
   9   3   7      724.17      690.16     20.55 o 
  10   3   7        1.56        7.72      7.24 o 
 -10   4   7       13.47       18.84      5.76 o 
  -9   4   7       92.60      111.30      7.49 o 
  -8   4   7       20.25       28.21      4.68 o 
  -7   4   7        5.62        4.88      4.60 o 
  -6   4   7       34.02       35.03      3.66 o 
  -5   4   7     1340.89     1362.46     20.78 o 
  -4   4   7     1166.80     1309.32     12.77 o 
  -3   4   7      762.96      756.50      8.56 o 
  -2   4   7     5206.86     5476.94     43.83 o 
  -1   4   7     4537.97     4810.69     55.89 o 
   0   4   7       98.66      140.17      4.10 o 
   1   4   7      425.50      379.52      9.53 o 
   2   4   7     9347.50     8935.92     59.59 o 
   3   4   7      423.43      461.07      9.35 o 
   4   4   7      641.18      605.13      8.42 o 
   5   4   7      114.19      125.58      7.96 o 
   6   4   7      301.78      290.80      7.16 o 
   7   4   7        7.61        9.95      4.74 o 
   8   4   7      313.37      294.87      9.64 o 
   9   4   7       16.06       13.73      5.98 o 
  10   4   7        3.90       -2.92      7.11 o 
  -9   5   7        1.29        5.32      5.87 o 
  -8   5   7      665.23      646.25     13.41 o 
  -7   5   7       38.37       30.44      6.65 o 
  -6   5   7       36.85       40.87      6.11 o 
  -5   5   7       96.89      104.41      5.30 o 
  -4   5   7     2849.09     2827.04     45.51 o 
  -3   5   7       61.58       50.08      2.92 o 
  -2   5   7     2098.56     2165.03     20.18 o 
  -1   5   7      273.43      293.86      4.69 o 
   0   5   7     4205.41     4041.70     45.50 o 
   1   5   7       72.39      112.01      3.28 o 
   2   5   7      259.83      253.05      4.11 o 
   3   5   7      533.37      549.88      6.68 o 
   4   5   7      599.96      615.17     10.51 o 
   5   5   7      215.39      200.01      5.98 o 
   6   5   7       13.12       13.46      3.81 o 
   7   5   7        0.02       -1.41      4.27 o 
   8   5   7      225.31      224.57      8.09 o 
   9   5   7        0.12        0.56      5.57 o 
  -9   6   7      122.75      140.76     11.21 o 
  -8   6   7        2.65        7.43      7.31 o 
  -7   6   7      215.29      191.88     13.12 o 
  -6   6   7      307.37      292.36     14.51 o 
  -5   6   7      478.27      482.50     34.20 o 
  -4   6   7      155.62      145.24     10.70 o 
  -3   6   7      610.60      584.07     10.07 o 
  -2   6   7      848.76      846.72     15.15 o 
  -1   6   7     3756.59     3725.35     41.39 o 
   0   6   7      201.71      210.53      6.15 o 
   1   6   7      368.52      327.29     10.57 o 
   2   6   7     1329.38     1274.03     20.21 o 
   3   6   7      950.03      983.18     11.26 o 
   4   6   7       19.65       14.40      5.65 o 
   5   6   7        1.27       -1.34      2.68 o 
   6   6   7       16.85       23.86      4.23 o 
   7   6   7      272.58      271.29      8.24 o 
   8   6   7       28.71       23.48      5.40 o 
   9   6   7        5.62        8.74      5.68 o 
  -8   7   7       93.14       73.69     10.06 o 
  -7   7   7      237.21      222.34     11.21 o 
  -6   7   7       11.02       14.14      6.55 o 
  -5   7   7      294.57      283.10     30.22 o 
  -4   7   7      216.40      197.28      8.79 o 
  -3   7   7      807.34      790.21     24.14 o 
  -2   7   7        3.24        5.45      3.60 o 
  -1   7   7       77.15       63.57      5.39 o 
   0   7   7      625.47      622.44     10.53 o 
   1   7   7     1156.17     1095.50     14.62 o 
   2   7   7      291.43      272.85      7.89 o 
   3   7   7      243.11      242.91      7.72 o 
   4   7   7       92.30      103.62      7.24 o 
   5   7   7      400.90      429.29     11.06 o 
   6   7   7      102.74       92.44      7.16 o 
   7   7   7        6.97        3.28      5.57 o 
   8   7   7       14.81       16.07      6.41 o 
  -8   8   7       11.84       16.52      8.59 o 
  -7   8   7       58.61       50.42      8.42 o 
  -6   8   7      761.32      711.04     49.96 o 
  -5   8   7       35.43       29.28      6.20 o 
  -4   8   7        0.39       -2.44      4.88 o 
  -3   8   7       17.86       21.00      6.94 o 
  -2   8   7     1498.67     1608.65     29.61 o 
  -1   8   7       16.42       17.33      4.91 o 
   0   8   7      121.68      119.08      5.83 o 
   1   8   7      854.96      830.07     13.17 o 
   2   8   7      138.06      146.47      6.78 o 
   3   8   7        0.13        0.79      8.28 o 
   4   8   7      357.20      332.47     12.48 o 
   5   8   7       97.46       98.18      7.29 o 
   6   8   7      382.30      395.17     13.31 o 
   7   8   7        7.97       13.83      6.50 o 
  -7   9   7       59.08       37.03      8.00 o 
  -6   9   7       70.39       68.68      9.03 o 
  -5   9   7       39.60       43.62      8.09 o 
  -4   9   7      215.65      211.18     16.65 o 
  -3   9   7      135.82      141.31     14.26 o 
  -2   9   7       19.61       12.99      5.83 o 
  -1   9   7      286.38      287.53     17.69 o 
   0   9   7      476.48      448.27     12.96 o 
   1   9   7      167.17      165.47      7.30 o 
   2   9   7        0.64        4.06      4.59 o 
   3   9   7      421.98      414.90     11.88 o 
   4   9   7      203.18      209.78      8.87 o 
   5   9   7      363.24      386.04     16.83 o 
   6   9   7       58.88       65.23      7.48 o 
   7   9   7       14.30        5.46      6.80 o 
  -5  10   7      320.74      331.00     22.05 o 
  -4  10   7       11.48        9.41      6.78 o 
  -3  10   7        1.39        1.42      9.55 o 
  -2  10   7        9.21        6.14      6.97 o 
  -1  10   7      214.53      204.33     16.44 o 
   0  10   7       14.20       12.24      6.34 o 
   1  10   7        3.31       -0.42      6.34 o 
   2  10   7       72.97       72.31     12.37 o 
   3  10   7       82.33      109.23      7.49 o 
   4  10   7        8.19       15.80      6.11 o 
   5  10   7       49.55       54.61      7.30 o 
  -4  11   7       99.20       91.84     14.23 o 
  -3  11   7       22.62       20.34      9.40 o 
  -2  11   7       19.14       15.97      6.20 o 
  -1  11   7       35.65       54.66      9.83 o 
   0  11   7      272.92      304.94     12.69 o 
   1  11   7       10.99       19.18     11.64 o 
   2  11   7       16.70       10.70     11.26 o 
   3  11   7        1.42       -5.44     10.87 o 
   4  11   7      155.27      182.62     17.55 o 
 -10   0   8       50.80       47.99     11.30 o 
  -8   0   8      739.86      745.13     23.12 o 
  -6   0   8      924.50      947.70     22.35 o 
  -4   0   8     2006.57     1717.87     14.56 o 
  -2   0   8      322.58      339.48      5.23 o 
   0   0   8       50.71       72.38      5.39 o 
   2   0   8     1259.56     1347.51     16.38 o 
   4   0   8     6486.35     6802.84     66.49 o 
   6   0   8       54.66       52.53      4.84 o 
   8   0   8      291.32      251.16     14.30 o 
  10   0   8       58.50       53.64     11.56 o 
 -10   1   8       89.59       77.85      9.46 o 
  -9   1   8      150.78      148.46      9.75 o 
  -8   1   8        1.98        1.09      5.34 o 
  -7   1   8      496.17      457.89      9.91 o 
  -6   1   8      615.34      620.84     10.39 o 
  -5   1   8     2438.11     2416.64     17.77 o 
  -4   1   8      296.81      316.92      4.54 o 
  -3   1   8        4.16        9.99      1.48 o 
  -2   1   8     2462.61     2440.79     14.73 o 
  -1   1   8      529.10      488.05      4.89 o 
   0   1   8      789.96      820.18      7.75 o 
   1   1   8     1416.09     1487.23     12.20 o 
   2   1   8      646.63      568.17      6.47 o 
   3   1   8     2074.07     2209.61     17.61 o 
   4   1   8      837.41      856.90     12.82 o 
   5   1   8      903.55      923.88     10.20 o 
   6   1   8      409.95      396.45      9.45 o 
   7   1   8      772.83      764.96     15.67 o 
   8   1   8        8.49        8.17      6.85 o 
   9   1   8       43.74       59.05      7.46 o 
  10   1   8       31.12       46.64      8.18 o 
 -10   2   8        7.52       12.73      5.82 o 
  -9   2   8      210.79      203.73      7.51 o 
  -8   2   8      668.87      687.84     11.06 o 
  -7   2   8      808.73      776.78     10.95 o 
  -6   2   8        3.33       10.96      2.71 o 
  -5   2   8      645.49      642.68     10.10 o 
  -4   2   8     1155.00     1270.87     11.59 o 
  -3   2   8     9344.28     9592.74     63.44 o 
  -2   2   8     5414.72     5725.07     31.44 o 
  -1   2   8     1848.70     1831.73     14.38 o 
   0   2   8        7.28        5.56      1.61 o 
   1   2   8     6580.18     6434.01     49.02 o 
   2   2   8       31.18       38.47      2.20 o 
   3   2   8     2843.06     2938.57     22.28 o 
   4   2   8       90.47       84.52      3.18 o 
   5   2   8     1957.04     1907.82     20.03 o 
   6   2   8       28.32       34.97      4.30 o 
   7   2   8      409.56      411.89      9.45 o 
   8   2   8      434.70      414.72     16.44 o 
   9   2   8      393.47      386.76     13.89 o 
  10   2   8       11.78       19.31      7.24 o 
 -10   3   8      178.73      222.40     10.91 o 
  -9   3   8        5.00        1.70      4.34 o 
  -8   3   8       90.31       88.54      5.51 o 
  -7   3   8        0.71       -0.65      3.34 o 
  -6   3   8     2301.28     2286.00     29.71 o 
  -5   3   8        6.18        2.84      2.25 o 
  -4   3   8      168.18      168.19      5.14 o 
  -3   3   8      848.93     1012.25     10.10 o 
  -2   3   8     7550.66     7451.37     87.61 o 
  -1   3   8      178.39      208.12     11.91 o 
   0   3   8      474.91      473.06     10.82 o 
   1   3   8     2937.21     3289.47     32.68 o 
   2   3   8     4239.70     4222.35     26.79 o 
   3   3   8     1521.80     1405.41     12.79 o 
   4   3   8       36.03       28.92      2.87 o 
   5   3   8        3.08        1.51      2.87 o 
   6   3   8     1017.97     1065.07     14.82 o 
   7   3   8        2.96       -2.00      3.99 o 
   8   3   8      223.03      227.33      8.48 o 
   9   3   8        1.67        4.72      9.27 o 
  10   3   8      155.25      179.20     14.49 o 
 -10   4   8       11.03        4.45      6.48 o 
  -9   4   8      155.16      168.34      7.43 o 
  -8   4   8      499.71      516.79     13.04 o 
  -7   4   8      285.76      279.00      7.30 o 
  -6   4   8       34.19       27.97      3.60 o 
  -5   4   8     1041.47     1051.83     19.35 o 
  -4   4   8     2448.90     2505.14     38.32 o 
  -3   4   8       15.01       11.96      2.12 o 
  -2   4   8      608.56      677.58      8.59 o 
  -1   4   8      643.21      586.60     15.58 o 
   0   4   8     1158.36     1036.02     11.50 o 
   1   4   8     1221.43     1163.31      8.66 o 
   2   4   8     4430.09     4373.42     31.30 o 
   3   4   8       81.68       59.04      4.20 o 
   4   4   8      476.62      473.61      8.55 o 
   5   4   8      871.99      871.04     10.98 o 
   6   4   8      124.07      128.17      5.35 o 
   7   4   8        3.15       -1.73      3.88 o 
   8   4   8      337.73      316.08     10.30 o 
   9   4   8      158.28      166.08     38.68 o 
  -9   5   8      252.47      258.96     10.28 o 
  -8   5   8        5.50       10.06      7.26 o 
  -7   5   8      131.11      125.78     15.60 o 
  -6   5   8        8.25        4.27      5.26 o 
  -5   5   8      104.30      115.55      7.18 o 
  -4   5   8        9.03        9.12      3.36 o 
  -3   5   8      327.66      312.22      7.28 o 
  -2   5   8      188.08      194.59      7.57 o 
  -1   5   8     2072.98     2017.57     38.59 o 
   0   5   8      131.16      139.58      5.87 o 
   1   5   8     1527.08     1515.58     13.02 o 
   2   5   8      101.56      106.56      2.96 o 
   3   5   8     2532.05     2579.96     21.20 o 
   4   5   8      220.21      229.75      5.91 o 
   5   5   8       24.75       24.49      3.66 o 
   6   5   8        0.40       -1.77      3.54 o 
   7   5   8      630.83      633.81     11.15 o 
   8   5   8        4.53        7.34      4.85 o 
   9   5   8        5.26       -2.07      5.93 o 
  -9   6   8       36.29       32.68      8.90 o 
  -8   6   8      207.16      206.92     13.40 o 
  -7   6   8      152.07      135.85      9.65 o 
  -6   6   8        0.10       -2.76      5.52 o 
  -5   6   8      449.80      501.59     21.19 o 
  -4   6   8      851.71      839.12     16.12 o 
  -3   6   8      194.34      181.28      6.49 o 
  -2   6   8      240.19      233.39      8.87 o 
  -1   6   8       46.76       57.55      5.15 o 
   0   6   8     2632.26     2662.43     25.46 o 
   1   6   8      394.95      386.61      7.93 o 
   2   6   8      125.86      125.95      7.56 o 
   3   6   8      328.82      327.11      8.36 o 
   4   6   8      734.37      726.31     12.50 o 
   5   6   8      362.41      386.85      9.26 o 
   6   6   8      108.91      110.12      5.64 o 
   7   6   8       70.59       70.98      5.75 o 
   8   6   8      217.39      232.86      8.63 o 
   9   6   8      117.38      126.38      8.80 o 
  -8   7   8        1.69       -3.51      7.03 o 
  -7   7   8       59.09       56.31      8.41 o 
  -6   7   8      411.27      420.81     13.48 o 
  -5   7   8      287.28      296.99     11.29 o 
  -4   7   8       53.39       47.77      5.98 o 
  -3   7   8       84.65       87.98      5.41 o 
  -2   7   8      851.32      828.89     26.52 o 
  -1   7   8      539.62      530.22     12.50 o 
   0   7   8       86.54       84.56      5.59 o 
   1   7   8       11.55       14.22      3.82 o 
   2   7   8      924.77      900.80     13.55 o 
   3   7   8       33.81       37.13      4.70 o 
   4   7   8       84.74       82.85      6.00 o 
   5   7   8       10.12       10.63      5.82 o 
   6   7   8      363.18      367.30     11.11 o 
   7   7   8       44.13       50.58      9.02 o 
   8   7   8       57.26       59.72      7.65 o 
  -7   8   8       35.86       25.30      8.75 o 
  -6   8   8       14.75       14.21      7.03 o 
  -5   8   8      187.29      207.96     10.39 o 
  -4   8   8       23.80       17.11      5.91 o 
  -3   8   8      283.07      282.58     17.17 o 
  -2   8   8       16.95       16.05      4.71 o 
  -1   8   8      732.63      782.79     15.84 o 
   0   8   8       43.69       49.94     16.63 o 
   1   8   8      721.93      668.24     11.95 o 
   2   8   8      140.34      140.13      8.55 o 
   3   8   8      211.79      212.41      8.34 o 
   4   8   8      133.60      125.43      7.34 o 
   5   8   8      609.56      642.68     13.92 o 
   6   8   8        3.13        7.68      5.80 o 
   7   8   8        6.25        4.47      7.31 o 
  -6   9   8      156.15      161.16     10.98 o 
  -5   9   8      214.62      185.06     16.35 o 
  -4   9   8       60.05       45.39     14.45 o 
  -3   9   8        7.22        9.09      9.89 o 
  -2   9   8      642.86      713.23     74.83 o 
  -1   9   8      331.52      332.31     11.93 o 
   0   9   8        0.67        1.97      5.32 o 
   1   9   8        6.12       10.47      5.48 o 
   2   9   8      788.71      783.03     24.96 o 
   3   9   8      118.55      134.29      7.63 o 
   4   9   8      261.28      244.87      9.59 o 
   5   9   8       49.84       46.10      6.91 o 
   6   9   8      125.62      121.43      9.92 o 
  -5  10   8       37.01       34.76      9.50 o 
  -4  10   8      315.44      306.04     20.72 o 
  -3  10   8       64.37       59.25      8.45 o 
  -2  10   8      241.55      269.03     19.76 o 
  -1  10   8        1.29       -0.72      6.37 o 
   0  10   8      311.40      309.42     14.34 o 
   1  10   8       35.69       49.92      7.32 o 
   2  10   8       37.88       34.11      7.19 o 
   3  10   8        0.01        4.07     11.07 o 
   4  10   8      148.94      166.61     11.03 o 
   5  10   8       10.16        5.04      7.09 o 
  -4  11   8        7.50       14.13      7.79 o 
  -3  11   8       74.48       79.50     14.81 o 
  -2  11   8       30.56       19.41      8.45 o 
  -1  11   8      130.61      188.25     62.57 o 
   0  11   8        6.55        1.05      6.91 o 
   1  11   8       49.66       37.93      7.76 o 
   2  11   8        3.03        2.42      7.83 o 
   3  11   8      124.68      148.08     15.97 o 
  -9   0   9      263.69      276.80     17.17 o 
  -7   0   9      290.04      299.53     13.66 o 
  -5   0   9     4675.98     4716.52     40.14 o 
  -3   0   9     4222.71     4591.52     31.84 o 
  -1   0   9      366.28      337.16      6.72 o 
   1   0   9      439.07      472.95     10.79 o 
   3   0   9     6781.17     7081.52     68.57 o 
   5   0   9       14.90        4.73      3.16 o 
   7   0   9     1116.08     1020.74     25.90 o 
   9   0   9       79.07       75.22     11.94 o 
 -10   1   9        5.53        2.78      5.81 o 
  -9   1   9       73.02       77.42      6.42 o 
  -8   1   9      600.59      606.97     11.83 o 
  -7   1   9      205.07      220.63      6.48 o 
  -6   1   9      181.81      175.27      4.72 o 
  -5   1   9       37.85       26.80      2.74 o 
  -4   1   9     4604.77     4646.10     27.26 o 
  -3   1   9     3394.40     3512.74     20.81 o 
  -2   1   9      871.35      914.53     10.79 o 
  -1   1   9     1336.53     1261.22     14.01 o 
   0   1   9      981.19      974.63     10.15 o 
   1   1   9      946.15      878.23      8.53 o 
   2   1   9      499.54      490.88      6.18 o 
   3   1   9     1419.05     1540.33     17.01 o 
   4   1   9     1268.89     1271.15     13.70 o 
   5   1   9     1588.09     1573.09     14.70 o 
   6   1   9      268.96      248.20      6.96 o 
   7   1   9      301.37      307.26     12.14 o 
   8   1   9       31.72       22.67      9.57 o 
   9   1   9      289.50      282.84     11.61 o 
  10   1   9       95.78      106.29      9.71 o 
 -10   2   9      154.23      156.47      8.66 o 
  -9   2   9       76.95       79.36      5.90 o 
  -8   2   9       49.44       37.76      5.25 o 
  -7   2   9       18.88       19.04      4.06 o 
  -6   2   9     1630.74     1601.31     15.06 o 
  -5   2   9      565.29      540.76      6.96 o 
  -4   2   9      504.79      489.10      6.95 o 
  -3   2   9     2694.77     2788.30     19.40 o 
  -2   2   9    10568.32    11206.39    103.02 o 
  -1   2   9     1568.92     1536.49     18.56 o 
   0   2   9      558.49      594.04      7.64 o 
   1   2   9     1299.32     1329.87     11.52 o 
   2   2   9     7210.61     7528.03     53.22 o 
   3   2   9       64.36       79.05      3.15 o 
   4   2   9     1063.80     1051.09     10.79 o 
   5   2   9      249.49      257.67     11.52 o 
   6   2   9     1889.51     1775.28     20.09 o 
   7   2   9      249.42      241.62     14.44 o 
   8   2   9      179.05      204.74     13.78 o 
   9   2   9        8.80        1.98      6.87 o 
  10   2   9      160.12      142.64     10.49 o 
 -10   3   9       10.63       18.69      6.12 o 
  -9   3   9      117.09      122.76      6.65 o 
  -8   3   9       29.85       23.86      4.60 o 
  -7   3   9       35.46       38.71      4.28 o 
  -6   3   9      395.99      354.30      7.36 o 
  -5   3   9     1592.78     1535.11     14.85 o 
  -4   3   9        1.39       -0.37      2.46 o 
  -3   3   9     1204.10     1098.61     10.74 o 
  -2   3   9     4033.86     4277.48     29.24 o 
  -1   3   9     5870.27     6089.16     73.07 o 
   0   3   9      326.09      340.47      6.47 o 
   1   3   9    13362.68    13831.52    124.50 o 
   2   3   9      463.35      505.00      5.66 o 
   3   3   9      247.10      239.02      4.31 o 
   4   3   9     1198.87     1209.71     12.35 o 
   5   3   9     1908.41     1760.95     19.54 o 
   6   3   9       36.71       36.87      4.50 o 
   7   3   9       98.26       82.59      5.75 o 
   8   3   9       53.29       50.48      5.96 o 
   9   3   9      125.36      138.29      9.80 o 
  10   3   9       24.18       44.68      8.74 o 
  -9   4   9      293.13      277.48     10.47 o 
  -8   4   9       12.14       19.03      4.67 o 
  -7   4   9       19.29       17.68      5.76 o 
  -6   4   9       16.50        8.31      4.04 o 
  -5   4   9     1200.58     1220.91     16.92 o 
  -4   4   9       95.73       91.01      3.78 o 
  -3   4   9       58.87       70.79      3.12 o 
  -2   4   9      957.10      908.86     14.04 o 
  -1   4   9     3559.79     3715.60     57.34 o 
   0   4   9       21.51       27.39      2.78 o 
   1   4   9     1328.36     1363.41     20.73 o 
   2   4   9     6237.42     6093.87     37.78 o 
   3   4   9     1987.89     1888.76     16.43 o 
   4   4   9      373.09      369.47      6.81 o 
   5   4   9       14.91       18.60      3.29 o 
   6   4   9      217.09      221.30      6.72 o 
   7   4   9      190.15      192.83      7.89 o 
   8   4   9      396.12      350.94     12.32 o 
   9   4   9        8.43        6.78      6.62 o 
  -9   5   9        7.90        1.39      7.79 o 
  -8   5   9      482.38      490.69     15.38 o 
  -7   5   9       44.41       48.29      6.93 o 
  -6   5   9       61.11       79.98      7.50 o 
  -5   5   9      592.55      567.41     24.64 o 
  -4   5   9     1933.26     1918.27     29.49 o 
  -3   5   9       42.97       52.20      4.10 o 
  -2   5   9     1975.16     2108.22     21.97 o 
  -1   5   9      605.13      638.53     15.00 o 
   0   5   9     2974.99     2908.27     26.45 o 
   1   5   9      487.91      515.24     12.20 o 
   2   5   9      555.45      570.52      9.47 o 
   3   5   9       47.42       60.39      3.50 o 
   4   5   9       46.15       46.69      3.49 o 
   5   5   9      416.20      402.85      7.96 o 
   6   5   9       43.75       45.95      4.56 o 
   7   5   9       26.63       29.35      5.08 o 
   8   5   9      156.29      179.69      8.61 o 
   9   5   9        1.33       -3.32      6.63 o 
  -9   6   9       85.61       82.50     10.60 o 
  -8   6   9        8.67       -0.76      6.88 o 
  -7   6   9      110.36      111.84      9.05 o 
  -6   6   9        1.72        5.50      5.28 o 
  -5   6   9      598.53      606.25     14.64 o 
  -4   6   9      636.74      599.08     13.85 o 
  -3   6   9      156.09      152.40      6.11 o 
  -2   6   9      186.49      199.50      7.47 o 
  -1   6   9     1374.62     1349.87     20.35 o 
   0   6   9       47.93       43.51      3.74 o 
   1   6   9      610.85      580.39     18.87 o 
   2   6   9      502.49      505.83      9.60 o 
   3   6   9      515.03      569.82     10.71 o 
   4   6   9      286.83      287.53      8.64 o 
   5   6   9       36.79       35.16      5.15 o 
   6   6   9       82.05       81.91      6.72 o 
   7   6   9      336.37      352.35     11.02 o 
   8   6   9        5.72        3.89      6.30 o 
   9   6   9        4.54        4.85      7.88 o 
  -8   7   9       56.77       70.26      9.48 o 
  -7   7   9      357.59      358.56     13.66 o 
  -6   7   9       17.97       23.88      6.90 o 
  -5   7   9       81.10       83.07      7.50 o 
  -4   7   9      139.42      139.84     15.73 o 
  -3   7   9      127.01      144.28      6.63 o 
  -2   7   9        1.55       -1.85      4.72 o 
  -1   7   9      172.82      204.14     15.07 o 
   0   7   9      370.92      360.91     11.60 o 
   1   7   9       61.65       69.41      5.06 o 
   2   7   9      253.86      239.31      7.73 o 
   3   7   9      694.74      682.15     12.15 o 
   4   7   9      266.95      254.68     10.89 o 
   5   7   9      550.38      550.40     12.24 o 
   6   7   9      117.48      116.30      7.67 o 
   7   7   9       65.07       64.92      7.39 o 
   8   7   9       30.97       38.70      7.30 o 
  -7   8   9       13.53       14.15      8.07 o 
  -6   8   9      643.23      646.86     65.58 o 
  -5   8   9       94.96       86.31      8.41 o 
  -4   8   9        1.41       -1.55      5.15 o 
  -3   8   9        1.91        5.20      6.85 o 
  -2   8   9      399.46      410.85     13.02 o 
  -1   8   9       99.29       99.57      7.25 o 
   0   8   9       15.50       11.21      4.90 o 
   1   8   9      286.07      283.89     12.11 o 
   2   8   9      316.26      301.88     11.20 o 
   3   8   9        9.85       12.38      4.75 o 
   4   8   9      105.56      114.23      7.19 o 
   5   8   9       13.63       19.55      7.96 o 
   6   8   9      356.64      338.28     11.05 o 
   7   8   9       32.13       34.32      7.49 o 
  -6   9   9       92.95       93.59      9.77 o 
  -5   9   9       83.98       74.73     14.15 o 
  -4   9   9      249.89      258.82     18.79 o 
  -3   9   9      142.73      139.96      9.64 o 
  -2   9   9       72.80       94.65      8.85 o 
  -1   9   9      135.39      159.78      9.04 o 
   0   9   9      227.32      243.02     11.41 o 
   1   9   9      397.08      395.56     12.92 o 
   2   9   9        0.81        3.19      5.64 o 
   3   9   9       64.40       59.39      7.93 o 
   4   9   9      254.51      267.07     11.93 o 
   5   9   9      251.58      213.04     11.84 o 
   6   9   9       48.12       58.25      7.52 o 
  -5  10   9      220.25      219.05     20.16 o 
  -4  10   9        2.53        2.66      7.33 o 
  -3  10   9      147.50      146.41     16.18 o 
  -2  10   9       38.38       38.86     10.19 o 
  -1  10   9      572.69      586.06     13.34 o 
   0  10   9       10.56       14.19     12.22 o 
   1  10   9        1.33       -1.24      5.97 o 
   2  10   9       41.02       55.23      7.70 o 
   3  10   9      222.12      212.93     11.78 o 
   4  10   9        1.49        3.17     10.19 o 
   5  10   9        3.70       -0.44      6.99 o 
  -3  11   9        0.42       -3.72      7.44 o 
  -2  11   9       63.32       77.76     24.98 o 
  -1  11   9       22.97       22.69     12.24 o 
   0  11   9      133.38      146.90     10.62 o 
   1  11   9       11.70       11.71      7.22 o 
   2  11   9       11.58       11.37      7.65 o 
   3  11   9       29.76       10.93      8.80 o 
 -10   0  10        3.72       13.53      9.72 o 
  -8   0  10      837.21      878.23     25.51 o 
  -6   0  10      906.32      867.87     12.26 o 
  -4   0  10     2169.92     1932.25     16.24 o 
  -2   0  10     1168.42     1184.21     12.14 o 
   0   0  10      469.03      447.49      8.15 o 
   2   0  10     1046.13     1106.37     15.00 o 
   4   0  10     8328.94     8565.93     82.95 o 
   6   0  10      265.97      238.02     12.71 o 
   8   0  10      233.02      244.01     15.33 o 
  10   0  10      284.20      292.26     18.19 o 
 -10   1  10       88.73       85.74      7.43 o 
  -9   1  10      101.24      102.86     11.04 o 
  -8   1  10        0.16        1.54      4.39 o 
  -7   1  10      746.38      760.68     10.81 o 
  -6   1  10      935.52      950.24     10.15 o 
  -5   1  10     1881.64     1799.82     14.52 o 
  -4   1  10       47.11       43.41      2.29 o 
  -3   1  10      942.54      961.49      7.84 o 
  -2   1  10     4861.06     5124.23     32.00 o 
  -1   1  10     3025.54     2866.81     19.90 o 
   0   1  10      185.41      185.91      4.12 o 
   1   1  10      869.52     1063.05     10.08 o 
   2   1  10      641.86      605.24      7.23 o 
   3   1  10     1560.99     1586.99     14.14 o 
   4   1  10      307.74      289.46      7.32 o 
   5   1  10      303.54      333.39      8.90 o 
   6   1  10      968.97      961.01     13.58 o 
   7   1  10      369.03      362.92     11.29 o 
   8   1  10        5.84        6.29      5.96 o 
   9   1  10       29.86       22.27      6.83 o 
  10   1  10       88.81       99.62     11.07 o 
 -10   2  10       30.31       36.21      6.54 o 
  -9   2  10       15.39       18.34      4.98 o 
  -8   2  10      187.14      165.59      6.53 o 
  -7   2  10      136.30      136.85      5.59 o 
  -6   2  10       13.25       11.79      2.76 o 
  -5   2  10      150.39      155.86      4.26 o 
  -4   2  10        7.98        7.08      2.32 o 
  -3   2  10      968.76      868.40      7.40 o 
  -2   2  10      114.96      129.39      3.30 o 
  -1   2  10     4376.71     4704.00     33.21 o 
   0   2  10       91.29      133.93      3.71 o 
   1   2  10     4715.28     4929.99     34.73 o 
   2   2  10      783.19      862.36     10.12 o 
   3   2  10        1.39        7.61      2.02 o 
   4   2  10       13.87       18.35      2.47 o 
   5   2  10     2908.62     2852.64     27.53 o 
   6   2  10       55.89       71.93      5.13 o 
   7   2  10        0.87       -0.81      4.04 o 
   8   2  10      350.57      302.85     11.51 o 
   9   2  10      271.92      283.24     32.15 o 
  10   2  10        3.80        4.62      7.40 o 
 -10   3  10      193.41      209.72      8.59 o 
  -9   3  10       22.09       21.43      5.18 o 
  -8   3  10        1.38        0.38      4.24 o 
  -7   3  10       83.91       76.51      7.58 o 
  -6   3  10     1159.51     1162.86     13.27 o 
  -5   3  10       12.54       23.42      3.12 o 
  -4   3  10        2.25        1.33      2.20 o 
  -3   3  10     1089.34     1002.76     12.38 o 
  -2   3  10     3140.52     3054.52     20.90 o 
  -1   3  10        7.96       16.92      2.67 o 
   0   3  10      129.50      126.54      5.23 o 
   1   3  10       31.82       27.74      4.63 o 
   2   3  10     1002.45     1011.08      8.83 o 
   3   3  10     2093.45     2209.58     16.25 o 
   4   3  10      777.77      791.07      9.66 o 
   5   3  10       24.75       22.84      3.88 o 
   6   3  10      173.11      178.39      6.82 o 
   7   3  10        0.68       -1.99      3.97 o 
   8   3  10       83.75       78.31      6.66 o 
   9   3  10        0.41       -3.24      6.48 o 
  10   3  10      138.04      129.34     16.10 o 
  -9   4  10      162.18      158.41     12.39 o 
  -8   4  10      459.81      437.16     12.17 o 
  -7   4  10      560.36      519.11     14.81 o 
  -6   4  10       74.54       67.99      5.31 o 
  -5   4  10      615.44      633.66      9.13 o 
  -4   4  10      329.46      337.84      7.04 o 
  -3   4  10      255.76      246.89      7.46 o 
  -2   4  10        1.13       -0.05      3.27 o 
  -1   4  10       20.00       14.62      3.43 o 
   0   4  10     2611.63     2544.62     22.99 o 
   1   4  10      263.82      251.48      3.76 o 
   2   4  10     1157.11     1131.93      9.85 o 
   3   4  10      147.36      175.23      4.12 o 
   4   4  10     1497.00     1467.67     14.51 o 
   5   4  10      314.61      308.71      6.84 o 
   6   4  10      384.86      375.40      7.95 o 
   7   4  10        9.20       10.44      4.68 o 
   8   4  10      227.85      208.13      9.04 o 
   9   4  10      138.19      153.04     10.59 o 
  -9   5  10      258.51      241.51     12.89 o 
  -8   5  10        4.19        9.92      7.06 o 
  -7   5  10       51.11       53.15      7.33 o 
  -6   5  10       34.15       30.26      6.09 o 
  -5   5  10      466.14      467.50     20.27 o 
  -4   5  10        1.21        1.03      3.41 o 
  -3   5  10      228.90      254.18      7.06 o 
  -2   5  10        0.22        0.92      3.04 o 
  -1   5  10     2832.14     2771.48     46.92 o 
   0   5  10      258.75      230.61      5.90 o 
   1   5  10     2003.77     1962.11     32.24 o 
   2   5  10       21.42       23.64      3.37 o 
   3   5  10     3965.40     3836.98     35.03 o 
   4   5  10       33.09       37.86      4.10 o 
   5   5  10       13.42        9.51      3.54 o 
   6   5  10        0.36        0.76      3.73 o 
   7   5  10      849.00      863.22     13.15 o 
   8   5  10        0.41        0.89      5.26 o 
   9   5  10        0.12       -2.93      5.85 o 
  -8   6  10      117.37      107.97      9.64 o 
  -7   6  10       46.32       43.45      7.63 o 
  -6   6  10       15.83       12.42      5.65 o 
  -5   6  10      618.31      669.94     19.44 o 
  -4   6  10      744.30      746.98     21.43 o 
  -3   6  10      635.75      623.89     11.19 o 
  -2   6  10      489.07      510.82     10.15 o 
  -1   6  10        2.85        1.88      4.21 o 
   0   6  10     2132.91     2123.14     55.29 o 
   1   6  10      219.16      233.23      8.04 o 
   2   6  10     1317.89     1309.77     16.23 o 
   3   6  10      317.81      297.46      9.20 o 
   4   6  10      328.01      346.31     10.49 o 
   5   6  10       72.80       84.51      9.92 o 
   6   6  10      287.59      263.88      9.32 o 
   7   6  10        8.26       14.31      5.87 o 
   8   6  10      101.87      114.27      8.30 o 
  -8   7  10        9.93       -3.52      7.65 o 
  -7   7  10       52.64       37.13      8.13 o 
  -6   7  10      393.67      411.69     40.39 o 
  -5   7  10      171.72      166.97      9.22 o 
  -4   7  10        4.87        3.07      5.14 o 
  -3   7  10      246.01      256.07     13.30 o 
  -2   7  10      659.09      684.60     15.51 o 
  -1   7  10      881.72      880.32     41.44 o 
   0   7  10        9.21        5.91      4.61 o 
   1   7  10       42.93       34.65      5.76 o 
   2   7  10      928.77      876.70     17.45 o 
   3   7  10      226.47      233.65      8.30 o 
   4   7  10       16.50       22.68      5.72 o 
   5   7  10        7.46        6.12      5.09 o 
   6   7  10      294.28      306.31     10.40 o 
   7   7  10       11.28       17.29      6.28 o 
   8   7  10       53.83       59.52      7.96 o 
  -7   8  10      100.65      101.56     11.71 o 
  -6   8  10        1.33        8.15      7.27 o 
  -5   8  10      273.22      260.58     11.72 o 
  -4   8  10       85.22       74.68      7.64 o 
  -3   8  10      363.14      391.26     12.82 o 
  -2   8  10      340.01      365.64     27.97 o 
  -1   8  10      354.14      352.49     22.69 o 
   0   8  10        2.82       -1.65      4.94 o 
   1   8  10     1217.06     1164.99     20.96 o 
   2   8  10      639.94      588.84     15.01 o 
   3   8  10      207.81      190.41     10.04 o 
   4   8  10       17.04       10.84      5.91 o 
   5   8  10      438.85      443.04     11.85 o 
   6   8  10        1.55        1.35      8.97 o 
   7   8  10        0.55       -3.00      5.99 o 
  -6   9  10      172.15      158.28     11.46 o 
  -5   9  10      167.97      161.10     20.70 o 
  -4   9  10        4.17        0.53      6.84 o 
  -3   9  10      103.59       98.21      9.35 o 
  -2   9  10      241.72      298.64     35.83 o 
  -1   9  10      733.52      736.22     14.32 o 
   0   9  10      154.73      157.16      9.42 o 
   1   9  10        0.81        2.34      5.70 o 
   2   9  10      312.25      307.67     12.12 o 
   3   9  10      433.92      417.94     14.09 o 
   4   9  10      167.23      172.10     17.55 o 
   5   9  10       17.56       17.65     10.47 o 
   6   9  10       39.82       46.74      8.34 o 
  -5  10  10       27.19       24.23      8.46 o 
  -4  10  10      276.71      276.12     20.55 o 
  -3  10  10       63.84       47.63      9.61 o 
  -2  10  10      112.90      165.05     28.13 o 
  -1  10  10       38.64       45.59      6.23 o 
   0  10  10      345.84      337.05     13.03 o 
   1  10  10       79.29       90.95      8.79 o 
   2  10  10       44.61       50.71      8.33 o 
   3  10  10        0.03       -0.19      6.97 o 
   4  10  10      157.09      185.50     11.92 o 
   5  10  10        1.94        5.84      7.79 o 
  -3  11  10       29.02       23.01      9.06 o 
  -2  11  10        5.55       -5.23     14.04 o 
  -1  11  10      122.40      130.18     16.52 o 
   0  11  10        8.48        8.65      7.19 o 
   1  11  10       11.02       -1.16      7.05 o 
   2  11  10        5.91        6.34     11.54 o 
   3  11  10       86.20       93.37     10.08 o 
  -9   0  11      432.82      464.89     14.02 o 
  -7   0  11      684.91      668.28     13.97 o 
  -5   0  11     1703.84     1752.69     20.72 o 
  -3   0  11     2534.34     2762.53     24.59 o 
  -1   0  11      389.14      340.33      6.54 o 
   1   0  11      314.10      376.36      7.97 o 
   3   0  11     2666.04     2771.66     31.15 o 
   5   0  11       61.15       89.12     17.36 o 
   7   0  11      388.74      388.62     16.87 o 
   9   0  11       30.17       20.38      9.97 o 
 -10   1  11        0.53       -2.83      5.67 o 
  -9   1  11        8.73       10.55      5.23 o 
  -8   1  11      591.99      659.23     10.92 o 
  -7   1  11        2.17        7.14      3.44 o 
  -6   1  11       37.03       49.88      2.96 o 
  -5   1  11      133.99      126.84      4.09 o 
  -4   1  11     3859.95     3968.68     24.18 o 
  -3   1  11      949.15      917.11      8.20 o 
  -2   1  11     1712.93     1779.86     16.31 o 
  -1   1  11     3192.85     3520.26     23.05 o 
   0   1  11      611.14      572.19      8.56 o 
   1   1  11     2550.86     2638.73     20.53 o 
   2   1  11       21.94       13.00      3.67 o 
   3   1  11       20.89       55.15     19.27 o 
   4   1  11     1067.52     1085.04     16.92 o 
   5   1  11      171.84      154.11      4.99 o 
   6   1  11        1.93       -1.76      3.52 o 
   7   1  11       29.41       19.39      5.50 o 
   8   1  11      258.11      263.56     10.64 o 
   9   1  11        4.84        7.44      6.26 o 
  10   1  11      105.80      121.97     10.52 o 
 -10   2  11       40.31       39.84      7.10 o 
  -9   2  11        3.13       -0.77      4.70 o 
  -8   2  11        0.76       -1.94      3.88 o 
  -7   2  11       44.85       57.71      4.55 o 
  -6   2  11      200.90      189.30      7.40 o 
  -5   2  11      200.19      205.70      5.47 o 
  -4   2  11      466.56      456.24      5.61 o 
  -3   2  11       60.28       76.34      2.51 o 
  -2   2  11     4243.36     4162.41     27.03 o 
  -1   2  11     2520.34     2634.97     20.53 o 
   0   2  11     2169.75     2429.56     19.05 o 
   1   2  11     1746.29     1950.28     16.16 o 
   2   2  11     1488.67     1348.97     12.51 o 
   3   2  11        2.58        7.22      2.08 o 
   4   2  11     1225.21     1272.37     12.78 o 
   5   2  11      295.13      274.31      7.47 o 
   6   2  11      466.59      461.41      9.67 o 
   7   2  11      360.68      348.30     12.98 o 
   8   2  11       59.44       62.04      7.43 o 
   9   2  11        1.23       -0.04      6.08 o 
  10   2  11       32.75       28.27      8.33 o 
  -9   3  11      291.72      268.58     10.08 o 
  -8   3  11      147.27      143.54      6.41 o 
  -7   3  11      199.10      212.31      9.06 o 
  -6   3  11      287.67      276.70      8.05 o 
  -5   3  11      922.58      920.78     18.28 o 
  -4   3  11       10.09        1.43      2.38 o 
  -3   3  11     8992.50     9104.25     59.73 o 
  -2   3  11      122.86      119.83      3.63 o 
  -1   3  11      411.88      340.34      4.53 o 
   0   3  11       10.74        1.27      2.34 o 
   1   3  11     8310.32     8276.77     71.59 o 
   2   3  11      132.40      122.69      3.33 o 
   3   3  11       10.64        4.67      2.23 o 
   4   3  11      915.92      933.45     12.74 o 
   5   3  11      744.47      788.54     12.25 o 
   6   3  11        0.43        1.92      3.73 o 
   7   3  11        6.55        3.88      4.23 o 
   8   3  11        0.26       -2.31      4.63 o 
   9   3  11       85.80      104.12      9.37 o 
  -9   4  11       96.44      117.56     19.44 o 
  -8   4  11        1.51        0.62      6.97 o 
  -7   4  11      131.64      131.03      8.74 o 
  -6   4  11      321.97      305.93     15.20 o 
  -5   4  11      487.28      513.72     10.10 o 
  -4   4  11        2.43        1.04      3.05 o 
  -3   4  11        5.33       10.08      5.82 o 
  -2   4  11     2029.34     2011.84     21.14 o 
  -1   4  11     1428.38     1446.19     20.59 o 
   0   4  11       16.00       13.25      2.93 o 
   1   4  11      896.98      910.87      9.88 o 
   2   4  11     4198.23     4166.31     28.49 o 
   3   4  11      562.46      577.93      6.93 o 
   4   4  11      222.98      240.97      7.81 o 
   5   4  11       98.46      104.25      4.79 o 
   6   4  11       36.26       37.85      4.70 o 
   7   4  11      305.92      298.56      9.35 o 
   8   4  11      175.84      178.21      8.51 o 
   9   4  11        7.21        8.37      6.81 o 
  -9   5  11        4.84        5.39      7.72 o 
  -8   5  11      396.84      370.33     19.65 o 
  -7   5  11       28.97       15.22      6.54 o 
  -6   5  11       76.74       82.01      8.90 o 
  -5   5  11      561.22      618.38     22.05 o 
  -4   5  11     1017.99     1027.03     14.57 o 
  -3   5  11       85.32       81.17      5.02 o 
  -2   5  11      538.67      584.54     10.48 o 
  -1   5  11        1.44        0.07      3.92 o 
   0   5  11     3432.19     3443.88     39.79 o 
   1   5  11       59.62       53.15      5.06 o 
   2   5  11      447.86      435.34      8.45 o 
   3   5  11      130.94      129.69      5.74 o 
   4   5  11      739.32      705.58     11.88 o 
   5   5  11        8.09        5.15      4.34 o 
   6   5  11      301.15      302.09      7.96 o 
   7   5  11       57.53       56.21      6.45 o 
   8   5  11      244.62      250.03     10.01 o 
   9   5  11        0.31       -3.80      7.61 o 
  -8   6  11       13.55       12.02      8.24 o 
  -7   6  11       12.77        6.14      6.86 o 
  -6   6  11       79.53       66.07      7.36 o 
  -5   6  11      618.06      641.28     52.10 o 
  -4   6  11      558.51      536.56     13.43 o 
  -3   6  11      173.39      170.58      6.93 o 
  -2   6  11      181.87      168.88      9.42 o 
  -1   6  11     1968.92     1949.82     47.48 o 
   0   6  11       14.22       16.60      4.83 o 
   1   6  11        1.44       -2.74      5.48 o 
   2   6  11      474.89      485.54     12.46 o 
   3   6  11     1059.58     1009.08     14.54 o 
   4   6  11      128.69      129.43      6.55 o 
   5   6  11       43.02       43.40      5.44 o 
   6   6  11       88.11       98.18      7.12 o 
   7   6  11      222.49      225.45      9.49 o 
   8   6  11        3.45       -0.24      7.42 o 
  -8   7  11       25.29       35.06     14.36 o 
  -7   7  11      179.14      186.49     14.90 o 
  -6   7  11       46.41       44.46      8.63 o 
  -5   7  11       73.07       80.66      8.06 o 
  -4   7  11       15.87       20.02      6.46 o 
  -3   7  11      234.28      233.75      8.41 o 
  -2   7  11       39.49       50.93      7.50 o 
  -1   7  11       80.00       79.83      6.78 o 
   0   7  11        4.20        3.07      4.75 o 
   1   7  11      349.53      330.85     10.98 o 
   2   7  11        3.94       -2.54      5.08 o 
   3   7  11      471.74      422.11     12.87 o 
   4   7  11       70.33       78.28      7.70 o 
   5   7  11      294.83      299.56      9.64 o 
   6   7  11       25.10       31.03      6.30 o 
   7   7  11       55.13       44.74      6.79 o 
   8   7  11       15.11       10.38      6.95 o 
  -7   8  11        2.92        5.25      7.87 o 
  -6   8  11      577.36      564.18     25.90 o 
  -5   8  11      131.10      112.48     13.29 o 
  -4   8  11        1.68       -3.65      7.30 o 
  -3   8  11        2.76       -3.30      6.59 o 
  -2   8  11      280.55      272.33     11.95 o 
  -1   8  11      724.44      661.28     15.57 o 
   0   8  11      240.82      236.94     10.42 o 
   1   8  11      148.85      182.06      9.81 o 
   2   8  11      154.68      157.31     19.18 o 
   3   8  11        0.10        8.12      5.78 o 
   4   8  11       15.99       17.55      7.00 o 
   5   8  11       35.35       28.59      9.44 o 
   6   8  11      197.48      210.70     12.31 o 
   7   8  11        0.50       -0.08      8.60 o 
  -6   9  11       24.30       24.91      8.35 o 
  -5   9  11       42.45       39.52      8.26 o 
  -4   9  11      201.38      185.23     17.12 o 
  -3   9  11      158.53      184.76     17.12 o 
  -2   9  11        5.15        3.66      5.73 o 
  -1   9  11        0.49       10.04      5.22 o 
   0   9  11      272.82      266.18     23.22 o 
   1   9  11      218.76      232.72     10.83 o 
   2   9  11       73.84       70.50      8.14 o 
   3   9  11       11.30       27.45      7.29 o 
   4   9  11      158.66      183.98     11.34 o 
   5   9  11      163.60      192.93     15.86 o 
   6   9  11       37.19       40.31      9.33 o 
  -5  10  11      155.67      164.00     19.26 o 
  -4  10  11        6.31        8.27     10.40 o 
  -3  10  11      132.20      120.88     12.07 o 
  -2  10  11       75.39      109.83     21.96 o 
  -1  10  11      368.67      392.36     11.73 o 
   0  10  11        3.82        3.74      6.46 o 
   1  10  11        1.01       -0.92      6.39 o 
   2  10  11       48.92       51.56      8.21 o 
   3  10  11      266.47      262.71     14.56 o 
   4  10  11       46.07       40.62      8.68 o 
  -2  11  11       53.34       54.23     24.81 o 
  -1  11  11        0.76        7.83     12.03 o 
   0  11  11      143.02      182.34     11.65 o 
   1  11  11       37.28       41.42     16.27 o 
   2  11  11       11.94       10.47      7.77 o 
 -10   0  12        1.90        7.40      7.34 o 
  -8   0  12      630.70      646.64     14.75 o 
  -6   0  12      288.02      261.56      6.33 o 
  -4   0  12     1896.37     1797.62     23.09 o 
  -2   0  12     1844.85     2018.74     18.79 o 
   0   0  12      656.36      544.29      9.84 o 
   2   0  12       18.12        8.31      2.83 o 
   4   0  12     4269.40     4372.40     46.69 o 
   6   0  12       15.18       16.48      6.59 o 
   8   0  12      408.78      413.45     18.15 o 
  10   0  12      232.40      210.53     16.65 o 
 -10   1  12        9.72       11.64      5.31 o 
  -9   1  12      175.81      191.99      7.37 o 
  -8   1  12       31.14       36.50      4.18 o 
  -7   1  12      483.80      490.40      8.80 o 
  -6   1  12        5.67        6.01      2.47 o 
  -5   1  12     1961.16     2046.23     14.93 o 
  -4   1  12       77.11       98.47      3.10 o 
  -3   1  12      578.24      540.47      5.71 o 
  -2   1  12       88.62       76.01      2.69 o 
  -1   1  12     4307.80     4254.26     37.46 o 
   0   1  12      102.48      123.24      3.57 o 
   1   1  12      190.12      205.18      4.51 o 
   2   1  12      633.11      615.65     14.70 o 
   3   1  12     1361.08     1364.74     13.27 o 
   4   1  12     1180.12     1209.73     12.64 o 
   5   1  12      620.60      593.54      8.63 o 
   6   1  12      577.33      542.28     10.98 o 
   7   1  12      607.85      568.57     14.10 o 
   8   1  12       54.65       62.36     14.21 o 
   9   1  12       18.19        7.85      6.59 o 
  10   1  12       21.20       18.94      7.73 o 
 -10   2  12       13.78       12.65      6.11 o 
  -9   2  12       80.35       84.58      6.08 o 
  -8   2  12       10.54        6.81      4.21 o 
  -7   2  12      635.06      622.64     10.25 o 
  -6   2  12       42.22       36.21      3.77 o 
  -5   2  12        2.64       -1.09      2.18 o 
  -4   2  12      225.99      208.09      4.08 o 
  -3   2  12      745.07      702.87      7.73 o 
  -2   2  12       65.32       90.76      3.23 o 
  -1   2  12      370.49      367.52      5.46 o 
   0   2  12      969.27      948.49     10.75 o 
   1   2  12      507.58      418.00      6.03 o 
   2   2  12       49.98       56.06      3.66 o 
   3   2  12       47.10       38.51      2.91 o 
   4   2  12       87.76       96.40      4.10 o 
   5   2  12     2192.49     2207.44     23.33 o 
   6   2  12      552.38      559.06     20.62 o 
   7   2  12        0.55        0.21      4.06 o 
   8   2  12      103.57      104.79      8.35 o 
   9   2  12      204.44      213.10     11.55 o 
  -9   3  12       61.69       72.24      8.46 o 
  -8   3  12       40.59       41.68      6.14 o 
  -7   3  12      222.25      202.65     14.42 o 
  -6   3  12     1297.34     1257.18     16.33 o 
  -5   3  12      350.94      331.01      6.89 o 
  -4   3  12      569.24      593.53      7.04 o 
  -3   3  12      289.59      315.68      6.46 o 
  -2   3  12     2868.35     2839.58     24.31 o 
  -1   3  12      355.20      404.98      7.92 o 
   0   3  12      160.67      133.11      3.16 o 
   1   3  12       66.78       68.47      3.27 o 
   2   3  12      917.68      897.93     11.06 o 
   3   3  12      682.86      690.25     11.86 o 
   4   3  12      759.83      732.36     11.23 o 
   5   3  12       26.31       29.28      4.21 o 
   6   3  12      623.11      641.52     11.73 o 
   7   3  12        0.92       -2.37      4.73 o 
   8   3  12      229.82      226.72     11.05 o 
   9   3  12        0.94       -0.10      6.58 o 
  -9   4  12       41.66       39.59      8.29 o 
  -8   4  12      197.69      222.91     11.67 o 
  -7   4  12       98.58      109.80      8.36 o 
  -6   4  12        1.05       -2.56      5.12 o 
  -5   4  12      988.03      856.14     13.33 o 
  -4   4  12      581.69      540.27     12.58 o 
  -3   4  12      726.58      753.56     11.59 o 
  -2   4  12       37.64       38.68      3.93 o 
  -1   4  12      293.13      279.57      9.40 o 
   0   4  12     1025.29      959.60     17.13 o 
   1   4  12     1439.87     1449.36     16.97 o 
   2   4  12      126.26      111.70      4.18 o 
   3   4  12       14.23        7.96      2.31 o 
   4   4  12      324.16      333.13      7.71 o 
   5   4  12      308.72      318.85      8.45 o 
   6   4  12      384.23      382.23      9.68 o 
   7   4  12        0.07        1.73      6.85 o 
   8   4  12       94.28       99.70      9.20 o 
   9   4  12      109.77      130.88     10.26 o 
  -9   5  12      255.90      248.72     12.83 o 
  -8   5  12        8.50        6.15      7.63 o 
  -7   5  12       35.93       37.77      7.68 o 
  -6   5  12        5.10       -2.59      5.19 o 
  -5   5  12     1333.59     1294.74     91.48 o 
  -4   5  12       81.90       64.33      5.06 o 
  -3   5  12        4.62        8.44      3.53 o 
  -2   5  12       18.32       15.72      3.69 o 
  -1   5  12     1552.14     1495.00     44.37 o 
   0   5  12       30.70       37.05      5.31 o 
   1   5  12      954.64      878.46     16.27 o 
   2   5  12      595.28      584.41     37.65 o 
   3   5  12     1269.79     1235.26     17.71 o 
   4   5  12      227.69      208.60     12.23 o 
   5   5  12       32.50       23.06      4.91 o 
   6   5  12        2.94        6.91      4.88 o 
   7   5  12      987.72      973.37     20.99 o 
   8   5  12        1.70        7.86      7.49 o 
   9   5  12        0.49       -3.73      7.46 o 
  -8   6  12      192.85      164.19     24.19 o 
  -7   6  12       17.44       11.53      9.67 o 
  -6   6  12      133.37      146.69      9.77 o 
  -5   6  12      461.73      509.85     21.58 o 
  -4   6  12      462.72      463.22     10.50 o 
  -3   6  12      442.01      434.09      9.96 o 
  -2   6  12        5.28       10.79      3.89 o 
  -1   6  12        0.17        4.24      4.43 o 
   0   6  12     1684.43     1654.63     24.47 o 
   1   6  12        2.82       -2.13      4.27 o 
   2   6  12      451.84      475.63     15.05 o 
   3   6  12      852.92      796.51     17.22 o 
   4   6  12     1165.74     1143.87     21.31 o 
   5   6  12       10.27       11.48      5.02 o 
   6   6  12      376.85      351.47     10.62 o 
   7   6  12        3.02       13.29      6.00 o 
   8   6  12       57.68       44.94      9.55 o 
  -8   7  12       17.91       27.65      8.89 o 
  -7   7  12        5.47       12.78      8.80 o 
  -6   7  12      307.47      319.86     29.60 o 
  -5   7  12        7.16       11.35      6.12 o 
  -4   7  12        8.87        4.93      6.23 o 
  -3   7  12       55.70       55.59      5.65 o 
  -2   7  12      381.66      412.43     14.84 o 
  -1   7  12       13.60       14.73      5.08 o 
   0   7  12        1.69       -2.90      6.40 o 
   1   7  12       11.19       10.10      6.91 o 
   2   7  12      576.14      555.15     14.90 o 
   3   7  12      434.14      455.63     13.75 o 
   4   7  12       28.43       34.15      6.69 o 
   5   7  12        7.48        1.16      6.06 o 
   6   7  12      175.29      183.33     11.18 o 
   7   7  12        2.78        7.07      7.68 o 
  -7   8  12      167.52      164.43     14.26 o 
  -6   8  12        5.13       12.96      7.12 o 
  -5   8  12      114.22      108.45      9.29 o 
  -4   8  12       18.32       16.73      6.75 o 
  -3   8  12      445.05      499.33     15.20 o 
  -2   8  12       14.87       15.85      6.51 o 
  -1   8  12        2.72        2.83      5.47 o 
   0   8  12        0.06        0.24      5.61 o 
   1   8  12      654.65      632.27     18.49 o 
   2   8  12       32.25       31.22      9.20 o 
   3   8  12      112.54      103.67      8.82 o 
   4   8  12       14.05       16.62      8.39 o 
   5   8  12      112.77      135.67     20.68 o 
   6   8  12        6.96       12.61      7.89 o 
   7   8  12        1.01       -2.17      7.56 o 
  -6   9  12      195.46      189.15     27.31 o 
  -5   9  12      134.33      112.91     12.41 o 
  -4   9  12        4.20       -3.44      6.88 o 
  -3   9  12       51.80       57.42     10.62 o 
  -2   9  12      235.17      243.73     21.88 o 
  -1   9  12      380.58      336.10     10.48 o 
   0   9  12      279.65      243.36     11.19 o 
   1   9  12        0.55        0.48      5.75 o 
   2   9  12       73.04       75.34      8.03 o 
   3   9  12      335.51      334.09     13.29 o 
   4   9  12       40.77       44.97      8.43 o 
   5   9  12        2.79        8.45      7.56 o 
   6   9  12       10.09        9.76      8.26 o 
  -4  10  12      254.93      290.97     22.26 o 
  -3  10  12       85.79       72.86     10.56 o 
  -2  10  12       80.87       93.54     26.18 o 
  -1  10  12       29.41       24.24      6.67 o 
   0  10  12      307.26      303.30     23.57 o 
   1  10  12       86.62       74.28      8.75 o 
   2  10  12       87.54       77.91      9.02 o 
   3  10  12        8.79       14.50     10.21 o 
   4  10  12      113.82      134.16     11.11 o 
  -2  11  12        2.58        3.81     10.23 o 
  -1  11  12      154.61      167.90     18.07 o 
   0  11  12       18.88       18.30     14.83 o 
   1  11  12        6.00        2.57      7.21 o 
   2  11  12        0.38       -2.61     13.59 o 
  -9   0  13      539.07      576.43     15.46 o 
  -7   0  13     1375.54     1224.47     38.64 o 
  -5   0  13     2659.90     2609.00     21.92 o 
  -3   0  13      420.10      388.91      6.99 o 
  -1   0  13     5440.27     5683.42     56.95 o 
   1   0  13      234.08      243.46      7.17 o 
   3   0  13     2610.73     2596.67     30.52 o 
   5   0  13      427.88      435.19     11.52 o 
   7   0  13      562.07      540.25     19.44 o 
   9   0  13        8.53       12.59      9.08 o 
  -9   1  13        0.28        3.24      4.81 o 
  -8   1  13      228.31      240.78      6.70 o 
  -7   1  13      382.56      407.82      7.05 o 
  -6   1  13       48.70       40.94      3.09 o 
  -5   1  13       89.05       84.00      4.40 o 
  -4   1  13     1444.16     1381.14     12.78 o 
  -3   1  13     1271.86     1260.83      9.93 o 
  -2   1  13      404.56      391.83      6.34 o 
  -1   1  13       32.02       34.71      2.57 o 
   0   1  13     4364.15     4431.20     32.38 o 
   1   1  13     2245.81     2308.50     19.07 o 
   2   1  13     1259.44     1280.22     12.58 o 
   3   1  13       11.91       13.91      2.62 o 
   4   1  13     1275.35     1278.27     20.21 o 
   5   1  13     1315.88     1264.71     13.76 o 
   6   1  13      232.76      224.38      7.43 o 
   7   1  13      118.47      128.76     10.30 o 
   8   1  13      164.53      162.92      9.56 o 
   9   1  13       39.08       41.93      7.70 o 
  -9   2  13       22.45       21.65      4.42 o 
  -8   2  13        0.81       -1.73      3.45 o 
  -7   2  13       14.86        9.45      4.54 o 
  -6   2  13      647.08      673.52      8.73 o 
  -5   2  13       47.84       56.57      3.62 o 
  -4   2  13      172.62      172.40      5.13 o 
  -3   2  13      101.10      100.13      3.45 o 
  -2   2  13     3530.46     3566.66     24.23 o 
  -1   2  13      766.49      792.10      8.84 o 
   0   2  13     2268.43     2304.51     18.89 o 
   1   2  13      117.77      107.72      3.56 o 
   2   2  13      929.05     1008.43     10.81 o 
   3   2  13      152.51      170.89      4.87 o 
   4   2  13     1644.45     1660.28     15.95 o 
   5   2  13       51.76       46.15      4.54 o 
   6   2  13       31.50       38.64      5.81 o 
   7   2  13       68.95       65.83      5.58 o 
   8   2  13       21.86       28.87      6.77 o 
   9   2  13        3.37        0.43      6.71 o 
  -9   3  13      114.87      107.81     14.77 o 
  -8   3  13      118.63      135.73      9.69 o 
  -7   3  13      394.96      380.85     12.37 o 
  -6   3  13       34.53       34.72      5.03 o 
  -5   3  13       33.99       45.16      6.78 o 
  -4   3  13       15.69       10.00      3.30 o 
  -3   3  13     3723.69     3791.51     27.36 o 
  -2   3  13       35.07       44.39      2.54 o 
  -1   3  13      192.15      178.85      8.21 o 
   0   3  13      264.15      263.60      4.59 o 
   1   3  13     4283.23     4211.22     31.24 o 
   2   3  13       53.87       67.57      3.25 o 
   3   3  13       47.89       42.09      3.07 o 
   4   3  13      685.80      676.87     11.06 o 
   5   3  13      403.88      407.74      9.21 o 
   6   3  13        1.12        9.04      4.22 o 
   7   3  13        6.62        4.27      4.42 o 
   8   3  13       16.58       16.43     12.07 o 
   9   3  13       16.42       20.20     11.58 o 
  -9   4  13       65.25       47.83     11.52 o 
  -8   4  13        8.51       11.75      7.29 o 
  -7   4  13       57.92       42.50      7.07 o 
  -6   4  13      365.43      312.85     11.65 o 
  -5   4  13       44.36       60.15      5.18 o 
  -4   4  13      699.42      677.03     13.08 o 
  -3   4  13        6.59       11.80      3.57 o 
  -2   4  13      837.81      798.65     12.22 o 
  -1   4  13      981.16      982.15     13.86 o 
   0   4  13      376.78      370.20     11.26 o 
   1   4  13     1293.40     1330.86     19.71 o 
   2   4  13      874.07      833.07     12.51 o 
   3   4  13     1034.45     1013.48     39.04 o 
   4   4  13       40.44       35.22      4.07 o 
   5   4  13       63.61       69.71      4.97 o 
   6   4  13       45.35       47.36      5.37 o 
   7   4  13      164.31      169.57      7.86 o 
   8   4  13       49.52       65.01      6.80 o 
   9   4  13        0.84       -3.38      6.77 o 
  -8   5  13      185.30      173.37     28.94 o 
  -7   5  13        7.26        8.44      6.11 o 
  -6   5  13        7.07        2.60      6.12 o 
  -5   5  13      512.85      454.55     28.06 o 
  -4   5  13      483.57      478.15     18.08 o 
  -3   5  13       21.34       13.12      4.55 o 
  -2   5  13       66.29       66.58      4.90 o 
  -1   5  13       70.76       71.85      6.55 o 
   0   5  13     2472.38     2389.44     86.05 o 
   1   5  13      135.26      124.77      7.00 o 
   2   5  13      369.81      317.74     13.83 o 
   3   5  13      185.67      158.65      8.46 o 
   4   5  13     1212.30     1150.42     20.92 o 
   5   5  13        8.79        2.26      5.73 o 
   6   5  13      460.88      428.49     14.14 o 
   7   5  13       38.53       53.96      8.18 o 
   8   5  13      164.80      184.24     11.99 o 
  -8   6  13       20.91       16.73      7.76 o 
  -7   6  13       14.76       12.68     11.56 o 
  -6   6  13      109.71       90.73     14.23 o 
  -5   6  13      447.60      427.19     13.47 o 
  -4   6  13      192.78      181.25      7.55 o 
  -3   6  13       93.65       89.81      6.06 o 
  -2   6  13       68.40       75.99     10.29 o 
  -1   6  13       90.62       91.88      6.88 o 
   0   6  13      399.44      366.28     11.44 o 
   1   6  13      279.69      273.47     10.10 o 
   2   6  13      749.95      723.76     23.16 o 
   3   6  13      797.20      814.48     17.73 o 
   4   6  13       66.20       67.79      7.17 o 
   5   6  13       53.49       39.39      6.67 o 
   6   6  13      140.03      134.15     10.06 o 
   7   6  13      398.60      392.63     15.03 o 
   8   6  13       15.62       21.04      8.29 o 
  -7   7  13      143.77      178.41     11.67 o 
  -6   7  13      102.13      104.30     12.56 o 
  -5   7  13       54.30       58.55      7.87 o 
  -4   7  13       34.87       38.72      7.19 o 
  -3   7  13      468.24      535.14     12.08 o 
  -2   7  13      108.42      114.32      6.73 o 
  -1   7  13       34.43       19.76      6.12 o 
   0   7  13       40.27       40.27      6.11 o 
   1   7  13      836.40      880.93     18.15 o 
   2   7  13        6.84        9.98      5.40 o 
   3   7  13       96.03       95.95      8.99 o 
   4   7  13      332.09      278.77     23.69 o 
   5   7  13      239.92      245.12     11.91 o 
   6   7  13       92.60       99.37      9.53 o 
   7   7  13        1.63       -3.58      7.16 o 
  -6   8  13      377.53      365.12     22.56 o 
  -5   8  13        3.53        2.90      6.78 o 
  -4   8  13        7.68       -3.22      6.44 o 
  -3   8  13        7.38       12.36      6.95 o 
  -2   8  13      770.65      781.19     18.35 o 
  -1   8  13       26.78       27.27      6.44 o 
   0   8  13      550.03      504.86     17.70 o 
   1   8  13        0.04        3.00      5.87 o 
   2   8  13      451.56      446.32     13.98 o 
   3   8  13        2.54       -2.73      5.45 o 
   4   8  13      144.22      136.72      9.80 o 
   5   8  13       11.56        3.43      7.28 o 
   6   8  13       53.05       52.10      8.73 o 
  -5   9  13       33.29       32.85      8.13 o 
  -4   9  13      113.29      104.88     11.71 o 
  -3   9  13       76.09      108.43     10.42 o 
  -2   9  13       47.68       64.84      8.69 o 
  -1   9  13       16.73       16.99      5.53 o 
   0   9  13       75.82       73.99      8.04 o 
   1   9  13      127.51      141.07      9.76 o 
   2   9  13      172.23      185.02     10.68 o 
   3   9  13       35.25       21.60      7.54 o 
   4   9  13      151.28      132.07     10.42 o 
   5   9  13       76.91       79.61      9.47 o 
  -4  10  13        0.72        7.03      9.10 o 
  -3  10  13       79.05      103.40     20.93 o 
  -2  10  13       11.07       15.76      9.85 o 
  -1  10  13      153.96      163.49      9.90 o 
   0  10  13       18.04       22.49      7.58 o 
   1  10  13        1.25        0.21      6.82 o 
   2  10  13        7.97        6.43      7.31 o 
   3  10  13      308.22      297.30     16.57 o 
   4  10  13       29.55       33.79      8.88 o 
  -1  11  13        7.24       14.43     12.84 o 
   0  11  13      194.05      214.78     12.29 o 
   1  11  13       26.70       30.00      9.61 o 
  -8   0  14      292.29      326.02     11.52 o 
  -6   0  14       56.84       68.29      4.43 o 
  -4   0  14     2975.12     2914.75     27.14 o 
  -2   0  14      157.76      128.84      4.29 o 
   0   0  14     8931.28     9421.58     90.72 o 
   2   0  14      120.06      114.29     10.66 o 
   4   0  14      610.57      596.40     12.49 o 
   6   0  14       19.35        7.58      6.21 o 
   8   0  14      136.05      117.55     12.97 o 
  -9   1  14      109.71      133.11      6.65 o 
  -8   1  14        0.63        2.41      3.71 o 
  -7   1  14       28.63       36.93      3.64 o 
  -6   1  14      416.08      416.01      7.11 o 
  -5   1  14      208.45      231.65      5.50 o 
  -4   1  14        1.06        1.37      2.30 o 
  -3   1  14      956.86      971.27      9.57 o 
  -2   1  14      816.65      778.84     10.31 o 
  -1   1  14     3201.61     3253.11     22.38 o 
   0   1  14     2857.60     2921.65     23.20 o 
   1   1  14      216.06      213.94      4.91 o 
   2   1  14      201.67      201.17      5.21 o 
   3   1  14     1181.11     1129.56     12.29 o 
   4   1  14     1461.14     1511.08     15.31 o 
   5   1  14        0.48       -1.69      3.38 o 
   6   1  14       14.92       20.09      7.05 o 
   7   1  14      310.30      313.34     11.43 o 
   8   1  14       68.88       78.38      7.91 o 
   9   1  14        0.79        5.81      6.73 o 
  -9   2  14       58.02       60.91      6.95 o 
  -8   2  14       40.66       43.68      5.42 o 
  -7   2  14      628.71      633.81     10.30 o 
  -6   2  14       40.56       41.58      5.92 o 
  -5   2  14        9.76        9.19      2.49 o 
  -4   2  14      165.07      187.90      4.86 o 
  -3   2  14     1298.00     1206.51     11.11 o 
  -2   2  14        2.70        7.64      2.60 o 
  -1   2  14        5.03        4.10      2.09 o 
   0   2  14       97.17      109.43      5.87 o 
   1   2  14      729.89      696.39      9.95 o 
   2   2  14        5.56        3.12      2.25 o 
   3   2  14        0.65       -1.15      2.31 o 
   4   2  14       51.60       51.13      3.77 o 
   5   2  14     1242.27     1240.79     16.27 o 
   6   2  14      237.34      230.18      9.53 o 
   7   2  14        0.72        1.04      4.27 o 
   8   2  14      132.77      117.94     16.31 o 
   9   2  14      216.46      225.87     11.60 o 
  -9   3  14       48.28       67.35     21.85 o 
  -8   3  14       31.63       21.90      7.11 o 
  -7   3  14       25.82       20.90      6.69 o 
  -6   3  14      504.02      516.47     10.96 o 
  -5   3  14      184.40      185.35      7.34 o 
  -4   3  14      219.60      210.01      7.17 o 
  -3   3  14       33.61       36.16      3.49 o 
  -2   3  14     2008.12     2028.57     18.84 o 
  -1   3  14      756.77      818.61     15.34 o 
   0   3  14       49.16       40.96      3.84 o 
   1   3  14        9.97       15.47      3.53 o 
   2   3  14      854.40      854.00     10.01 o 
   3   3  14       84.17       83.47      3.90 o 
   4   3  14     1249.73     1248.29     15.93 o 
   5   3  14        0.46       -1.26      3.57 o 
   6   3  14      313.48      310.75      8.99 o 
   7   3  14        5.87        3.82      6.39 o 
   8   3  14      261.31      276.61     16.85 o 
   9   3  14        1.90       -3.42      6.84 o 
  -9   4  14       16.41       17.60      8.20 o 
  -8   4  14      315.95      346.70     45.66 o 
  -7   4  14      162.69      169.22      9.98 o 
  -6   4  14       15.36       14.20      9.87 o 
  -5   4  14      247.82      243.50      8.31 o 
  -4   4  14     1620.46     1524.98     24.30 o 
  -3   4  14      629.22      628.80     11.04 o 
  -2   4  14       90.26       95.91      4.53 o 
  -1   4  14      228.87      239.41     11.57 o 
   0   4  14     2216.03     2262.02     28.91 o 
   1   4  14      911.03     1010.96     15.77 o 
   2   4  14      134.37      131.09      6.88 o 
   3   4  14      112.32      120.35     10.87 o 
   4   4  14      142.25      152.36      8.52 o 
   5   4  14      311.71      328.63     11.56 o 
   6   4  14      285.89      277.32     16.44 o 
   7   4  14        2.17       -0.01      6.19 o 
   8   4  14       97.34      100.22      9.73 o 
   9   4  14       48.45       44.82     12.46 o 
  -8   5  14       14.20       18.29      7.91 o 
  -7   5  14        9.96        2.75      6.71 o 
  -6   5  14        5.19       -2.16      7.26 o 
  -5   5  14      949.85     1013.05     54.26 o 
  -4   5  14       43.32       49.33      5.47 o 
  -3   5  14       52.74       51.08      5.05 o 
  -2   5  14      282.32      285.46      8.21 o 
  -1   5  14      593.10      641.54     14.40 o 
   0   5  14      438.44      433.42     11.89 o 
   1   5  14      488.81      470.41      9.71 o 
   2   5  14      284.97      277.73      8.00 o 
   3   5  14      641.51      640.03     14.98 o 
   4   5  14        6.68        1.79      5.25 o 
   5   5  14        0.09       -2.05      6.94 o 
   6   5  14       63.89       49.75      8.02 o 
   7   5  14      500.90      500.64     15.81 o 
   8   5  14        0.15        1.96      7.69 o 
  -8   6  14      126.51      135.19     10.88 o 
  -7   6  14       47.96       32.48      7.73 o 
  -6   6  14      116.19      100.75      9.01 o 
  -5   6  14       80.38       92.88      8.32 o 
  -4   6  14      262.24      298.28      9.21 o 
  -3   6  14      165.10      181.10      7.54 o 
  -2   6  14      119.02      126.70      6.50 o 
  -1   6  14      175.86      174.40      8.76 o 
   0   6  14       38.73       32.90      5.35 o 
   1   6  14      166.92      166.45     18.32 o 
   2   6  14      114.16      123.37      8.09 o 
   3   6  14      356.64      336.69     12.01 o 
   4   6  14      513.89      519.22     14.49 o 
   5   6  14      117.24       95.96      8.72 o 
   6   6  14       74.87       80.33      8.88 o 
   7   6  14        6.27       12.44      7.65 o 
   8   6  14       59.75       66.73      9.64 o 
  -7   7  14       39.59       37.81      8.26 o 
  -6   7  14      271.64      279.55     13.98 o 
  -5   7  14       30.23       37.92      7.53 o 
  -4   7  14      200.74      186.57     10.07 o 
  -3   7  14       28.61       24.89      5.83 o 
  -2   7  14      885.98      901.43     21.20 o 
  -1   7  14       37.50       31.07      6.11 o 
   0   7  14     1189.19     1142.89     58.86 o 
   1   7  14        3.40        3.98      6.14 o 
   2   7  14      127.07      137.62      9.02 o 
   3   7  14      397.06      372.78     29.47 o 
   4   7  14      220.46      193.36     10.76 o 
   5   7  14       16.54       10.01      7.33 o 
   6   7  14       16.12       28.55      8.29 o 
   7   7  14       14.16        8.55      7.64 o 
  -6   8  14        1.12        9.68     10.10 o 
  -5   8  14       66.91       67.72      8.57 o 
  -4   8  14       68.79       51.11      8.32 o 
  -3   8  14      466.03      517.14     57.13 o 
  -2   8  14        2.34       10.53      6.82 o 
  -1   8  14        1.39       -2.79      5.58 o 
   0   8  14        0.26        5.13      5.75 o 
   1   8  14      773.78      750.18     17.86 o 
   2   8  14        0.01        1.39      5.72 o 
   3   8  14       26.30       16.28      6.65 o 
   4   8  14        6.67       -4.41      8.82 o 
   5   8  14       45.02       51.58      8.62 o 
   6   8  14        2.57        0.45      7.65 o 
  -5   9  14      140.92      127.19     16.91 o 
  -4   9  14        0.58        6.16      7.90 o 
  -3   9  14       18.97        7.38      7.79 o 
  -2   9  14      122.98      165.67     26.35 o 
  -1   9  14      155.16      180.75     11.93 o 
   0   9  14       86.75       93.78      8.65 o 
   1   9  14        6.98        5.53      6.05 o 
   2   9  14       84.30       92.66      9.18 o 
   3   9  14       69.49       78.85     11.62 o 
   4   9  14       18.37       25.38      8.11 o 
   5   9  14        5.54       -3.07      7.59 o 
  -4  10  14      185.14      233.52     20.33 o 
  -3  10  14       43.05       47.24     10.83 o 
  -2  10  14       38.02       35.29     11.02 o 
  -1  10  14        0.33       -2.43      5.86 o 
   0  10  14      357.73      354.26     14.37 o 
   1  10  14       11.88       23.76      7.57 o 
   2  10  14      128.56      126.73     12.03 o 
   3  10  14       26.00       42.18      8.94 o 
  -9   0  15      226.08      250.21     11.59 o 
  -7   0  15      175.37      155.79      8.19 o 
  -5   0  15       16.12       13.78      4.47 o 
  -3   0  15      565.06      583.51     16.83 o 
  -1   0  15     1141.86     1121.35     29.64 o 
   1   0  15     1274.97     1257.09     24.96 o 
   3   0  15     1436.70     1523.07     21.53 o 
   5   0  15      531.45      577.53     13.09 o 
   7   0  15      516.32      510.03     19.44 o 
   9   0  15       35.30       40.50     10.66 o 
  -9   1  15        8.65       15.29      4.78 o 
  -8   1  15      180.12      184.07      7.99 o 
  -7   1  15      220.57      223.76      6.34 o 
  -6   1  15       18.18       22.59      3.17 o 
  -5   1  15      140.95      137.54      4.66 o 
  -4   1  15      839.14      848.80      9.42 o 
  -3   1  15      416.90      462.13      6.53 o 
  -2   1  15      649.49      661.30      8.85 o 
  -1   1  15      230.92      246.85     10.35 o 
   0   1  15     3634.69     3530.29     27.45 o 
   1   1  15      370.97      379.80     19.79 o 
   2   1  15     1125.92     1129.64     12.23 o 
   3   1  15        0.60       -1.27      2.55 o 
   4   1  15      503.03      497.05      8.49 o 
   5   1  15       43.65       46.63      4.60 o 
   6   1  15       73.13       83.52      5.83 o 
   7   1  15        2.46       -3.39      6.79 o 
   8   1  15       76.25       72.78      7.90 o 
   9   1  15       53.08       61.48      8.75 o 
  -9   2  15        1.62       -3.22     14.30 o 
  -8   2  15       60.27       71.90      8.29 o 
  -7   2  15       11.86        6.99      5.08 o 
  -6   2  15     1368.59     1407.25     19.21 o 
  -5   2  15      493.67      473.17      7.54 o 
  -4   2  15      400.95      393.02      8.33 o 
  -3   2  15        0.93        5.44      2.25 o 
  -2   2  15      971.81      981.89     10.27 o 
  -1   2  15      872.15      884.91     13.64 o 
   0   2  15      878.45      865.47      9.97 o 
   1   2  15        8.16        7.40      2.31 o 
   2   2  15      612.07      599.81      8.38 o 
   3   2  15      171.62      163.84      5.12 o 
   4   2  15      292.06      299.88      6.77 o 
   5   2  15        0.75        5.97      3.95 o 
   6   2  15      267.71      278.72      8.56 o 
   7   2  15       55.97       63.48      8.28 o 
   8   2  15       58.35       60.84      8.05 o 
   9   2  15        2.09       14.50      8.16 o 
  -9   3  15       36.49       42.25     13.53 o 
  -8   3  15      128.67      115.89      9.60 o 
  -7   3  15      292.51      327.55     20.42 o 
  -6   3  15       91.54       88.54      5.94 o 
  -5   3  15        1.35       -1.91      3.81 o 
  -4   3  15       76.92       80.45      4.62 o 
  -3   3  15     1880.38     1870.18     18.31 o 
  -2   3  15      500.43      493.29      8.43 o 
  -1   3  15       60.17       67.03      4.66 o 
   0   3  15      107.70       95.06      5.12 o 
   1   3  15      900.30      906.52     14.59 o 
   2   3  15      100.57      102.74      5.20 o 
   3   3  15       60.91       59.22      4.14 o 
   4   3  15      315.35      317.36      8.05 o 
   5   3  15      481.20      489.47     10.23 o 
   6   3  15        0.09       -2.13      6.19 o 
   7   3  15        0.01       -2.22      4.45 o 
   8   3  15       27.04       19.37      7.09 o 
   9   3  15       35.53       48.16     12.31 o 
  -8   4  15       10.06       15.62      7.60 o 
  -7   4  15       70.82       58.28      7.59 o 
  -6   4  15      341.48      376.82     12.60 o 
  -5   4  15      230.78      210.29      8.12 o 
  -4   4  15     1781.49     1747.79     20.84 o 
  -3   4  15       46.48       46.13      4.73 o 
  -2   4  15      191.98      178.60      6.14 o 
  -1   4  15     1672.28     1620.52     19.73 o 
   0   4  15      611.58      588.88     10.99 o 
   1   4  15      244.97      255.01      9.06 o 
   2   4  15        2.42        5.07      3.25 o 
   3   4  15     1145.93     1149.29     20.04 o 
   4   4  15       22.73        9.08      5.43 o 
   5   4  15       90.94      111.51      8.46 o 
   6   4  15      125.10      145.98      9.59 o 
   7   4  15      272.50      269.78     14.34 o 
   8   4  15       17.37       16.21      7.22 o 
  -8   5  15       89.14       87.10      9.58 o 
  -7   5  15       41.19       33.97      7.67 o 
  -6   5  15        3.29       -2.90      5.81 o 
  -5   5  15      118.63      124.62     14.63 o 
  -4   5  15      449.75      447.13     10.65 o 
  -3   5  15      166.15      177.38      7.43 o 
  -2   5  15      242.29      250.00      8.17 o 
  -1   5  15       47.21       47.69      5.92 o 
   0   5  15      383.74      395.65      9.46 o 
   1   5  15      403.86      404.03      9.49 o 
   2   5  15      544.01      527.02     10.60 o 
   3   5  15       22.66       16.93      5.37 o 
   4   5  15      614.45      589.71     17.04 o 
   5   5  15       14.54       14.11      6.07 o 
   6   5  15      263.42      259.48     12.05 o 
   7   5  15        2.81        3.17      7.18 o 
   8   5  15       91.43       96.02      9.91 o 
  -8   6  15        4.49        4.84      7.36 o 
  -7   6  15        9.58       14.02      7.63 o 
  -6   6  15       66.79       66.78      8.51 o 
  -5   6  15      217.35      199.26     10.53 o 
  -4   6  15      354.14      334.98     10.13 o 
  -3   6  15       71.65       74.91      6.90 o 
  -2   6  15      474.58      477.97     17.62 o 
  -1   6  15        5.01        7.89      5.27 o 
   0   6  15      241.02      225.19     15.71 o 
   1   6  15      157.87      142.93      8.52 o 
   2   6  15      186.79      174.01      9.28 o 
   3   6  15      416.50      399.25     17.44 o 
   4   6  15       22.89       44.30      7.02 o 
   5   6  15       57.22       38.36      7.49 o 
   6   6  15      110.01       97.67      9.72 o 
   7   6  15      265.15      263.26     13.10 o 
  -7   7  15      167.15      160.79     11.22 o 
  -6   7  15       26.58       25.88     11.17 o 
  -5   7  15       24.13       17.92      7.09 o 
  -4   7  15      140.56      127.44     10.00 o 
  -3   7  15      443.45      477.94     13.54 o 
  -2   7  15       22.33       21.86      5.39 o 
  -1   7  15       69.63       45.98      6.96 o 
   0   7  15       37.71       43.71      6.75 o 
   1   7  15     1083.99     1020.30     20.17 o 
   2   7  15        7.08        5.94      5.61 o 
   3   7  15        7.30       13.51      6.22 o 
   4   7  15      150.69      146.07      9.83 o 
   5   7  15      375.17      337.91     14.90 o 
   6   7  15       49.60       58.78      9.25 o 
   7   7  15        7.23        7.14      8.13 o 
  -6   8  15      102.99      117.51     10.95 o 
  -5   8  15        9.34        4.96      7.45 o 
  -4   8  15        9.39       -3.50      6.99 o 
  -3   8  15        3.00        4.59      5.97 o 
  -2   8  15      519.03      478.75     12.16 o 
  -1   8  15       11.57        0.84      5.69 o 
   0   8  15      259.37      244.96     11.69 o 
   1   8  15        0.22       10.88      6.07 o 
   2   8  15      356.99      350.27     13.45 o 
   3   8  15        5.09        8.55      6.46 o 
   4   8  15      226.10      205.83     11.65 o 
   5   8  15       15.56       10.96     12.14 o 
   6   8  15        4.46        0.85      7.82 o 
  -5   9  15       12.80       -3.68      7.63 o 
  -4   9  15       23.10       19.52     19.63 o 
  -3   9  15      151.62      206.35     34.40 o 
  -2   9  15       45.92       72.71     19.29 o 
  -1   9  15        3.90        4.55      5.66 o 
   0   9  15        5.37       10.87      6.95 o 
   1   9  15      126.15      140.12     10.34 o 
   2   9  15       33.19       41.97      8.05 o 
   3   9  15        7.31        3.18      7.31 o 
   4   9  15       74.35       75.39     12.33 o 
   5   9  15       34.99       56.06      9.17 o 
  -3  10  15       58.67       72.16     18.24 o 
  -2  10  15        1.47       -6.45     12.91 o 
  -1  10  15      164.42      182.21     11.92 o 
   0  10  15        1.12        8.11      7.59 o 
   1  10  15        4.58        5.42      7.44 o 
   2  10  15        3.61        0.59      7.43 o 
   3  10  15      174.12      187.06     12.51 o 
  -8   0  16       84.98      101.89     11.86 o 
  -6   0  16      651.90      678.38     15.32 o 
  -4   0  16       43.57       46.75      6.91 o 
  -2   0  16       34.12       51.54      5.84 o 
   0   0  16     4919.61     5049.33     52.99 o 
   2   0  16       99.22      110.26      6.09 o 
   4   0  16     2853.89     2791.57     34.44 o 
   6   0  16      948.83      920.43     25.26 o 
   8   0  16      103.02      111.60     12.37 o 
  -9   1  16       48.67       66.10     12.24 o 
  -8   1  16        0.44        0.40      4.95 o 
  -7   1  16       16.26       18.82      4.12 o 
  -6   1  16      705.90      680.73     14.77 o 
  -5   1  16        7.75        8.56      3.24 o 
  -4   1  16      162.32      158.96      4.75 o 
  -3   1  16     1210.80     1146.73     15.54 o 
  -2   1  16      102.89      102.59      5.58 o 
  -1   1  16     1715.22     1704.81     18.69 o 
   0   1  16     1231.21     1321.87     13.51 o 
   1   1  16      995.90      939.14     10.99 o 
   2   1  16      458.43      437.97      7.54 o 
   3   1  16     1538.81     1507.65     16.49 o 
   4   1  16      181.34      175.59      6.63 o 
   5   1  16      107.41      116.95      6.14 o 
   6   1  16       22.91       26.30      4.86 o 
   7   1  16      213.38      222.88     10.37 o 
   8   1  16       50.51       61.64      7.93 o 
   9   1  16        4.46        1.73      7.17 o 
  -9   2  16       41.48       34.08     12.07 o 
  -8   2  16       38.85       24.96     10.32 o 
  -7   2  16      458.26      468.92     11.52 o 
  -6   2  16       48.16       53.73      6.94 o 
  -5   2  16       66.32       69.32      5.77 o 
  -4   2  16     1028.65      991.74     17.93 o 
  -3   2  16     1332.60     1279.89     14.06 o 
  -2   2  16       93.28       94.52      3.57 o 
  -1   2  16        3.23        0.47      1.93 o 
   0   2  16      328.51      310.95      6.46 o 
   1   2  16     1430.72     1385.45     13.96 o 
   2   2  16      487.16      484.71      7.82 o 
   3   2  16      149.03      154.55      5.32 o 
   4   2  16        0.51       -1.47      2.95 o 
   5   2  16      775.46      775.12     15.18 o 
   6   2  16       25.14       25.29      5.01 o 
   7   2  16        5.17       10.17      5.91 o 
   8   2  16       40.42       49.11      7.81 o 
   9   2  16      196.02      194.13     24.47 o 
  -9   3  16       21.74       25.93      8.27 o 
  -8   3  16       50.00       53.25      8.44 o 
  -7   3  16       11.88        8.54      6.72 o 
  -6   3  16      349.46      372.25     16.37 o 
  -5   3  16        1.15       -2.14      4.29 o 
  -4   3  16      421.99      397.65      9.08 o 
  -3   3  16        3.13       -1.26      3.00 o 
  -2   3  16     1466.60     1428.74     15.41 o 
  -1   3  16       77.09       83.15      5.25 o 
   0   3  16      574.69      514.58     22.79 o 
   1   3  16      181.48      170.02      6.72 o 
   2   3  16      305.85      293.62      7.96 o 
   3   3  16        0.46       -0.53      3.53 o 
   4   3  16      793.14      794.61     19.41 o 
   5   3  16       26.41       18.79      6.14 o 
   6   3  16      101.16      106.27      7.60 o 
   7   3  16        5.70        6.12      5.13 o 
   8   3  16      141.33      142.35      9.89 o 
  -8   4  16      218.20      244.12     12.63 o 
  -7   4  16      120.93      114.17      8.95 o 
  -6   4  16      178.33      158.09     10.32 o 
  -5   4  16       39.14       43.77      5.48 o 
  -4   4  16     1059.00     1121.26     24.31 o 
  -3   4  16      577.36      551.95     22.60 o 
  -2   4  16      323.13      332.55      7.78 o 
  -1   4  16      381.37      358.53      9.16 o 
   0   4  16      491.88      512.02     10.56 o 
   1   4  16     1206.43     1152.85     22.09 o 
   2   4  16       48.76       41.50      4.44 o 
   3   4  16       49.52       52.63      9.31 o 
   4   4  16        2.85       -1.45      5.01 o 
   5   4  16      880.27      846.01     18.21 o 
   6   4  16      110.75      109.57     12.74 o 
   7   4  16       51.41       52.69      9.08 o 
   8   4  16       66.58       79.63      9.16 o 
  -8   5  16       16.90       13.12      8.30 o 
  -7   5  16       23.91       21.00      7.08 o 
  -6   5  16       22.44        7.57      6.90 o 
  -5   5  16      867.13      816.09     21.69 o 
  -4   5  16        1.03        5.21      4.38 o 
  -3   5  16       15.94       13.71      4.60 o 
  -2   5  16      206.61      201.89      7.72 o 
  -1   5  16       62.30       66.34      6.58 o 
   0   5  16      103.47      112.91      6.12 o 
   1   5  16      164.70      165.08      8.06 o 
   2   5  16      291.01      298.29      8.65 o 
   3   5  16       71.00       78.48      7.37 o 
   4   5  16       53.30       41.35      8.63 o 
   5   5  16       17.77       14.50      6.43 o 
   6   5  16        3.11       -4.46      8.93 o 
   7   5  16      251.71      270.63     20.98 o 
   8   5  16        0.33        2.54      7.44 o 
  -7   6  16       42.54       45.22      8.68 o 
  -6   6  16        7.00        9.44      7.00 o 
  -5   6  16       44.20       45.09      7.86 o 
  -4   6  16      213.46      217.86      9.00 o 
  -3   6  16      238.48      229.71      8.95 o 
  -2   6  16        1.47       -2.07      4.13 o 
  -1   6  16      162.23      154.14     11.84 o 
   0   6  16       90.73       82.01      7.37 o 
   1   6  16      333.64      322.65     25.71 o 
   2   6  16       37.31       41.37      6.55 o 
   3   6  16       85.43       76.09      7.88 o 
   4   6  16      389.78      365.63     13.61 o 
   5   6  16      220.01      209.14     20.55 o 
   6   6  16       60.83       80.10      9.61 o 
   7   6  16        0.03       -3.49      6.97 o 
  -7   7  16       35.32       40.06     13.59 o 
  -6   7  16      113.00      110.72     12.18 o 
  -5   7  16       21.47       15.37      7.33 o 
  -4   7  16      325.32      333.03     13.54 o 
  -3   7  16       28.97       34.57      6.01 o 
  -2   7  16      252.05      266.14      9.77 o 
  -1   7  16      232.24      214.80     14.92 o 
   0   7  16      157.48      157.68     14.28 o 
   1   7  16        1.57       10.36     13.57 o 
   2   7  16      314.39      349.58     17.12 o 
   3   7  16      325.60      275.41     33.61 o 
   4   7  16       59.25       47.26     10.23 o 
   5   7  16       11.92       10.45      7.30 o 
   6   7  16       81.80       68.30      9.43 o 
  -6   8  16        1.02        6.11      8.31 o 
  -5   8  16        0.37       -3.59      7.19 o 
  -4   8  16       42.62       37.21     15.71 o 
  -3   8  16      383.05      426.97     15.82 o 
  -2   8  16        0.11        7.04      6.00 o 
  -1   8  16        0.32       -2.41      4.82 o 
   0   8  16        0.03       -3.03      6.06 o 
   1   8  16      772.16      767.83     59.10 o 
   2   8  16       31.87       48.06      8.10 o 
   3   8  16        1.83       -3.13      6.26 o 
   4   8  16       20.54        9.53      7.28 o 
   5   8  16      107.57      113.26     10.54 o 
  -4   9  16        2.53       -0.89      8.34 o 
  -3   9  16       17.49       21.59      8.98 o 
  -2   9  16       82.60      109.66     21.47 o 
  -1   9  16       49.12       45.91      6.71 o 
   0   9  16      108.35      101.93      9.32 o 
   1   9  16        2.54        8.66      7.19 o 
   2   9  16       32.83       32.55      7.90 o 
   3   9  16       42.13       42.54      8.09 o 
   4   9  16       82.24       73.55      9.54 o 
  -2  10  16       59.92      107.69     56.91 o 
  -1  10  16        4.93        3.11      6.22 o 
   0  10  16       76.45       94.26      9.88 o 
   1  10  16        2.84       -1.70      7.04 o 
   2  10  16       22.48       20.96      7.98 o 
  -9   0  17      184.57      195.38     16.40 o 
  -7   0  17       74.82       70.60      7.66 o 
  -5   0  17      439.35      443.48     11.96 o 
  -3   0  17        1.60        2.45      3.86 o 
  -1   0  17     5181.14     4930.91     52.47 o 
   1   0  17      131.60      124.34      9.65 o 
   3   0  17     2357.12     2425.24     30.98 o 
   5   0  17      236.65      242.15     27.85 o 
   7   0  17      283.69      310.24     17.21 o 
   9   0  17        1.67        7.53     10.15 o 
  -9   1  17       30.14       45.46     11.94 o 
  -8   1  17       84.15       67.77     11.60 o 
  -7   1  17      307.54      293.03      9.39 o 
  -6   1  17       50.31       54.25      7.05 o 
  -5   1  17      388.17      374.43      7.92 o 
  -4   1  17       89.47       89.73      4.32 o 
  -3   1  17      323.63      307.25      6.59 o 
  -2   1  17      395.58      402.37      9.62 o 
  -1   1  17       79.10       79.82      3.37 o 
   0   1  17      966.68      926.08     11.03 o 
   1   1  17      430.86      421.56      7.90 o 
   2   1  17      664.06      642.04      9.29 o 
   3   1  17        0.35       -1.53      3.05 o 
   4   1  17      173.91      172.22      6.04 o 
   5   1  17        2.72       -1.83      3.67 o 
   6   1  17      105.06       95.86      6.25 o 
   7   1  17        2.22        3.88      6.01 o 
   8   1  17       31.15       34.86      7.32 o 
   9   1  17       37.59       31.81     11.34 o 
  -9   2  17        4.45        2.61     10.83 o 
  -8   2  17      110.83      100.34     12.24 o 
  -7   2  17        1.26        5.18      6.11 o 
  -6   2  17      683.70      679.48     15.82 o 
  -5   2  17        8.48        1.09      3.74 o 
  -4   2  17      148.84      167.69      8.32 o 
  -3   2  17      134.59      135.49      5.18 o 
  -2   2  17      128.97      144.39      5.26 o 
  -1   2  17       23.93       23.26      3.04 o 
   0   2  17     1362.64     1350.81     17.24 o 
   1   2  17      157.42      160.29      5.13 o 
   2   2  17      203.15      212.33      8.62 o 
   3   2  17      246.10      236.17      6.13 o 
   4   2  17      517.59      515.02      8.96 o 
   5   2  17       23.25       22.09      4.79 o 
   6   2  17      160.86      163.49      7.56 o 
   7   2  17       12.40        8.81      6.05 o 
   8   2  17      105.29      118.56      9.35 o 
  -8   3  17       12.21        2.83      8.99 o 
  -7   3  17      204.96      227.28     11.54 o 
  -6   3  17       57.84       55.53      6.08 o 
  -5   3  17      161.36      157.71      7.22 o 
  -4   3  17       96.84      104.39      5.44 o 
  -3   3  17      988.59      988.73     12.80 o 
  -2   3  17      402.51      390.99      7.94 o 
  -1   3  17       44.07       41.25      4.47 o 
   0   3  17        5.95       -0.17      3.57 o 
   1   3  17     1461.69     1402.34     18.01 o 
   2   3  17      180.15      156.35      6.45 o 
   3   3  17       49.44       40.96      4.58 o 
   4   3  17      162.75      163.32      9.26 o 
   5   3  17      735.07      723.08     17.07 o 
   6   3  17       13.22        8.40      6.46 o 
   7   3  17        5.46        1.93      6.59 o 
   8   3  17       15.95       20.16     11.52 o 
  -8   4  17        7.16        3.23      7.60 o 
  -7   4  17        9.19        5.61      7.10 o 
  -6   4  17       90.66       91.81      8.37 o 
  -5   4  17      148.16      167.03      7.72 o 
  -4   4  17      525.24      540.14     11.33 o 
  -3   4  17        2.16       -2.47      5.22 o 
  -2   4  17      489.11      496.06      9.27 o 
  -1   4  17      889.04      911.82     14.51 o 
   0   4  17       62.14       65.08      5.17 o 
   1   4  17      204.45      195.43      7.52 o 
   2   4  17      302.52      300.63      8.69 o 
   3   4  17      958.80      912.69     18.35 o 
   4   4  17       39.45       36.30      6.50 o 
   5   4  17       65.20       74.79      7.70 o 
   6   4  17      183.69      198.52     11.05 o 
   7   4  17      147.36      133.00     10.55 o 
   8   4  17       25.24       22.69     10.79 o 
  -8   5  17       60.04       51.07      9.08 o 
  -7   5  17       33.83       34.55      7.57 o 
  -6   5  17        2.26       -4.15      8.30 o 
  -5   5  17       96.10       99.58      9.93 o 
  -4   5  17      340.17      357.03     13.11 o 
  -3   5  17      111.49      102.41      6.52 o 
  -2   5  17       22.56       24.53      5.28 o 
  -1   5  17      208.37      202.06      7.83 o 
   0   5  17      507.57      510.99     11.15 o 
   1   5  17       83.71       72.95      5.47 o 
   2   5  17      536.93      541.01     11.26 o 
   3   5  17        2.99        4.35      5.39 o 
   4   5  17      418.08      405.69     13.65 o 
   5   5  17        9.15       -1.10      6.11 o 
   6   5  17       68.30       66.39      8.54 o 
   7   5  17        0.13       10.21      7.44 o 
  -7   6  17       46.10       54.57      9.63 o 
  -6   6  17       19.49       23.33      7.82 o 
  -5   6  17      163.89      183.84     12.07 o 
  -4   6  17       28.74       41.87     10.81 o 
  -3   6  17      161.62      185.59      8.22 o 
  -2   6  17      306.82      325.01      9.81 o 
  -1   6  17      479.86      480.53     14.22 o 
   0   6  17      194.21      194.44     10.60 o 
   1   6  17        5.43       15.89      8.71 o 
   2   6  17      165.47      157.36      9.68 o 
   3   6  17      440.22      398.54     13.20 o 
   4   6  17      124.79      116.00      9.72 o 
   5   6  17        8.12       13.64      7.11 o 
   6   6  17       43.19       47.82      8.50 o 
   7   6  17       79.66       83.29      9.87 o 
  -6   7  17        2.43       -1.77      7.09 o 
  -5   7  17       38.61       31.64      7.82 o 
  -4   7  17      201.74      199.87     11.17 o 
  -3   7  17      346.57      384.36     23.03 o 
  -2   7  17       81.12       80.05      7.13 o 
  -1   7  17        0.93        1.61      5.62 o 
   0   7  17       10.47        1.06      5.73 o 
   1   7  17      370.96      341.82     26.01 o 
   2   7  17        2.21        2.17      6.06 o 
   3   7  17        2.23       -1.25      6.61 o 
   4   7  17       24.90       25.32      7.21 o 
   5   7  17      207.33      225.65     12.18 o 
   6   7  17       25.66       18.52      8.28 o 
  -5   8  17        0.14       -3.75      7.50 o 
  -4   8  17       28.81       19.52      8.44 o 
  -3   8  17        7.51       17.23      6.57 o 
  -2   8  17      351.24      318.46     16.09 o 
  -1   8  17       17.58       10.90      5.68 o 
   0   8  17      132.49      134.59     13.23 o 
   1   8  17        1.89        8.21      6.75 o 
   2   8  17      230.53      229.01     21.36 o 
   3   8  17       21.38       17.22      7.15 o 
   4   8  17      215.09      210.23     12.29 o 
   5   8  17        0.51       -3.49      6.97 o 
  -4   9  17       11.12        5.51      8.79 o 
  -3   9  17      103.05       98.34     25.81 o 
  -2   9  17        4.47        2.59      7.49 o 
  -1   9  17       46.15       49.21      6.89 o 
   0   9  17        8.72        7.20      7.43 o 
   1   9  17      202.91      194.43     12.01 o 
   2   9  17       17.45       20.28      7.22 o 
   3   9  17        0.89       -0.28      7.22 o 
   4   9  17       27.00       36.71     11.39 o 
  -1  10  17      111.22      125.80      9.02 o 
   0  10  17        0.16       -3.80      7.59 o 
   1  10  17       11.97        9.59     10.49 o 
  -8   0  18       42.42       40.37     10.53 o 
  -6   0  18       60.04       58.32      7.60 o 
  -4   0  18      279.09      276.57     14.66 o 
  -2   0  18     1127.34     1039.02     22.05 o 
   0   0  18     2153.05     2108.99     27.36 o 
   2   0  18      380.94      374.80     14.51 o 
   4   0  18      173.76      184.77      9.04 o 
   6   0  18      484.21      451.76     19.01 o 
   8   0  18       31.98       43.28     11.47 o 
  -8   1  18        0.18       -4.02      8.22 o 
  -7   1  18        3.39        3.28      6.25 o 
  -6   1  18      162.34      171.34      7.93 o 
  -5   1  18      158.71      179.11      6.29 o 
  -4   1  18       19.84       13.78      3.28 o 
  -3   1  18      241.55      233.93      7.80 o 
  -2   1  18      239.80      239.24     12.17 o 
  -1   1  18     1022.91      970.57     12.59 o 
   0   1  18      418.00      391.46      7.33 o 
   1   1  18      294.64      279.57      6.48 o 
   2   1  18      214.82      219.56      6.23 o 
   3   1  18      934.85      903.84     11.88 o 
   4   1  18       49.98       51.70      4.38 o 
   5   1  18       98.53       98.60      6.21 o 
   6   1  18        2.70        7.68      4.82 o 
   7   1  18      173.02      177.37     12.63 o 
   8   1  18        2.63        1.73      6.49 o 
  -8   2  18       11.99       -4.37      8.73 o 
  -7   2  18      416.00      439.33     14.36 o 
  -6   2  18        2.89        1.53      6.59 o 
  -5   2  18      125.39      122.29      6.79 o 
  -4   2  18       85.59       72.15      5.43 o 
  -3   2  18     2701.76     2600.03     27.79 o 
  -2   2  18      407.45      396.66      7.79 o 
  -1   2  18       92.58       79.76      4.99 o 
   0   2  18       82.73       92.32      5.47 o 
   1   2  18     2455.90     2409.29     25.95 o 
   2   2  18      169.77      170.52      7.06 o 
   3   2  18       22.31       15.51      4.26 o 
   4   2  18       16.96       18.87      4.30 o 
   5   2  18       45.23       47.18      5.43 o 
   6   2  18       94.70      101.65      7.03 o 
   7   2  18       13.82       10.41      6.51 o 
   8   2  18        1.02        3.73      6.66 o 
  -8   3  18       55.78       66.65     11.47 o 
  -7   3  18        1.12       -4.15      8.30 o 
  -6   3  18      376.57      366.86     12.89 o 
  -5   3  18       70.77       75.70      6.70 o 
  -4   3  18      459.06      445.76      9.08 o 
  -3   3  18      117.12      108.40      5.34 o 
  -2   3  18      992.50     1010.50     15.66 o 
  -1   3  18      124.56      113.24      5.95 o 
   0   3  18      314.99      312.83      8.83 o 
   1   3  18       17.89       19.39      4.44 o 
   2   3  18      474.06      477.53     10.48 o 
   3   3  18        2.46        2.13      4.07 o 
   4   3  18      388.80      390.22     13.59 o 
   5   3  18        0.33        2.54      5.90 o 
   6   3  18      112.63      126.84      9.41 o 
   7   3  18       57.14       61.86      8.81 o 
   8   3  18      114.92      108.82     14.34 o 
  -8   4  18       29.62       17.17     10.79 o 
  -7   4  18       72.00       87.05      9.04 o 
  -6   4  18      185.88      172.87     10.22 o 
  -5   4  18        6.51        6.90      6.16 o 
  -4   4  18       85.97      104.92      6.44 o 
  -3   4  18      307.62      331.33      8.32 o 
  -2   4  18      120.92      128.35      6.03 o 
  -1   4  18        1.76        4.57      4.14 o 
   0   4  18       11.55        2.83      3.95 o 
   1   4  18       89.78       89.14      5.80 o 
   2   4  18        5.40        6.82      4.17 o 
   3   4  18       45.55       28.13     10.57 o 
   4   4  18       12.33       14.66      6.25 o 
   5   4  18      394.07      363.53     13.52 o 
   6   4  18      132.59      136.09     20.68 o 
   7   4  18        4.20        4.36      7.33 o 
   8   4  18       45.15       11.99     11.86 o 
  -7   5  18       73.36       42.04      8.49 o 
  -6   5  18        2.64       -2.97      5.93 o 
  -5   5  18      838.46      816.57     39.11 o 
  -4   5  18       54.91       64.85      6.05 o 
  -3   5  18       31.91       30.48      5.35 o 
  -2   5  18       34.72       16.18      4.83 o 
  -1   5  18      418.65      437.35     10.77 o 
   0   5  18       32.23       33.82      6.52 o 
   1   5  18       40.79       34.11      5.01 o 
   2   5  18       23.87       24.95      5.01 o 
   3   5  18       47.78       55.25      9.63 o 
   4   5  18       14.36       14.52      6.79 o 
   5   5  18        7.56        2.20      6.25 o 
   6   5  18        0.28       -3.39      6.78 o 
   7   5  18      109.13      137.22     11.27 o 
  -7   6  18       47.83       50.07      8.95 o 
  -6   6  18        1.50       -3.32      6.63 o 
  -5   6  18        0.00        2.37      6.54 o 
  -4   6  18      371.81      361.51     10.81 o 
  -3   6  18       94.72      106.28      7.30 o 
  -2   6  18       64.06       83.19      6.57 o 
  -1   6  18       31.45       30.16      6.62 o 
   0   6  18      391.79      397.85     37.05 o 
   1   6  18      132.50      137.96     15.95 o 
   2   6  18      300.42      272.19     11.61 o 
   3   6  18        1.96        1.90      6.54 o 
   4   6  18      113.28      123.59      9.57 o 
   5   6  18      132.93      132.27     10.58 o 
   6   6  18       39.66       42.43      8.70 o 
   7   6  18        0.30        4.91      8.27 o 
  -6   7  18       25.77       38.43      8.74 o 
  -5   7  18        9.75        4.35      7.62 o 
  -4   7  18      258.61      289.61     22.58 o 
  -3   7  18       20.72       21.35      7.48 o 
  -2   7  18      189.72      187.31     12.97 o 
  -1   7  18       67.72       72.16      6.66 o 
   0   7  18      102.24      105.46      9.04 o 
   1   7  18        8.47       10.65      6.75 o 
   2   7  18      212.57      204.35     10.79 o 
   3   7  18      146.22      123.75     10.07 o 
   4   7  18       10.50       19.09      7.48 o 
   5   7  18        0.02        4.27      7.87 o 
   6   7  18       82.34       65.11     10.00 o 
  -5   8  18        2.09       -3.88      7.76 o 
  -4   8  18        0.29       -1.37      8.10 o 
  -3   8  18      396.16      495.52     59.91 o 
  -2   8  18        8.84       13.76      5.81 o 
  -1   8  18        5.66       -2.36      5.13 o 
   0   8  18        0.11        1.52      6.55 o 
   1   8  18      376.91      361.70     15.39 o 
   2   8  18       13.63       22.77      7.32 o 
   3   8  18        6.21       -3.41      6.82 o 
   4   8  18        4.97        5.99      7.64 o 
   5   8  18       92.87      116.78     21.28 o 
  -3   9  18        7.48       14.17     10.10 o 
  -2   9  18       48.69       73.86     19.95 o 
  -1   9  18       56.52       54.32      7.50 o 
   0   9  18       65.15       73.75      9.20 o 
   1   9  18        0.18       -2.54      6.49 o 
   2   9  18       31.93       21.17      7.53 o 
   3   9  18        3.55       -3.75      7.49 o 
  -7   0  19       24.09       13.06      6.55 o 
  -5   0  19      487.72      523.44     22.05 o 
  -3   0  19        2.72        0.80      4.06 o 
  -1   0  19     1594.76     1601.63     27.53 o 
   1   0  19        0.37        2.74      4.21 o 
   3   0  19     1212.20     1184.05     20.09 o 
   5   0  19      176.94      198.80      9.97 o 
   7   0  19      271.80      283.14     17.47 o 
  -8   1  19       61.78       66.87     11.77 o 
  -7   1  19      303.47      285.11     13.70 o 
  -6   1  19      110.48      103.74      6.97 o 
  -5   1  19        7.84        8.29      4.40 o 
  -4   1  19      142.97      146.53      6.85 o 
  -3   1  19        4.54        1.04      4.54 o 
  -2   1  19       91.72      101.30      4.49 o 
  -1   1  19       21.49       18.47      3.32 o 
   0   1  19      670.61      670.01      9.77 o 
   1   1  19      183.22      171.56      5.69 o 
   2   1  19      135.38      148.33      7.73 o 
   3   1  19      291.42      293.89      7.35 o 
   4   1  19      318.52      331.14     10.58 o 
   5   1  19      247.63      260.46      8.83 o 
   6   1  19      128.21      120.66      8.60 o 
   7   1  19        6.40        5.72      6.51 o 
   8   1  19       40.09       36.68      7.66 o 
  -8   2  19       25.30       12.89      9.42 o 
  -7   2  19       12.53       10.27      8.52 o 
  -6   2  19      410.32      386.35     14.45 o 
  -5   2  19      120.25      124.20      6.99 o 
  -4   2  19       61.64       49.57      5.33 o 
  -3   2  19      158.95      150.74      7.11 o 
  -2   2  19      286.66      283.70      9.87 o 
  -1   2  19        4.29       -0.87      3.73 o 
   0   2  19      260.27      248.55      9.05 o 
   1   2  19       50.64       56.76      5.29 o 
   2   2  19      637.93      633.44     15.62 o 
   3   2  19        7.54        4.01      4.18 o 
   4   2  19      322.11      312.37     11.48 o 
   5   2  19      108.53       98.17      8.60 o 
   6   2  19      152.87      176.17     18.90 o 
   7   2  19        0.23       -1.41      9.42 o 
   8   2  19       95.07      128.90     15.37 o 
  -8   3  19        7.24        5.14     10.36 o 
  -7   3  19      178.11      197.95     15.24 o 
  -6   3  19        4.58       -0.33     11.56 o 
  -5   3  19      185.20      170.51      7.84 o 
  -4   3  19      152.92      158.12      9.88 o 
  -3   3  19      678.31      698.23     11.38 o 
  -2   3  19      436.77      440.75      9.20 o 
  -1   3  19        0.05       -1.59      3.18 o 
   0   3  19        0.57        1.25      3.97 o 
   1   3  19      809.38      826.44     18.47 o 
   2   3  19        5.84        9.22      4.39 o 
   3   3  19       10.82        4.23      4.34 o 
   4   3  19        0.45        4.55     10.38 o 
   5   3  19      535.05      531.91     15.54 o 
   6   3  19        1.67        1.67      7.38 o 
   7   3  19        8.77       11.00      7.37 o 
   8   3  19       43.36       62.84     13.70 o 
  -7   4  19        7.83       -1.58      8.35 o 
  -6   4  19       56.43       52.63      8.04 o 
  -5   4  19      306.87      291.77     22.30 o 
  -4   4  19      611.79      588.09     12.31 o 
  -3   4  19      276.47      254.72      7.69 o 
  -2   4  19       12.29        8.76      4.13 o 
  -1   4  19      168.99      166.07      7.40 o 
   0   4  19       79.88       79.39      5.89 o 
   1   4  19      267.42      251.64      9.12 o 
   2   4  19        0.96        1.29      4.17 o 
   3   4  19       76.17       85.99     15.86 o 
   4   4  19        2.29        0.31      5.90 o 
   5   4  19        3.55        3.21      6.96 o 
   6   4  19      130.59      131.33     10.36 o 
   7   4  19       63.93       82.87     10.72 o 
  -7   5  19        0.82        0.30      9.46 o 
  -6   5  19       31.89       12.27      9.35 o 
  -5   5  19       61.25       59.78      6.82 o 
  -4   5  19      214.07      225.36      9.27 o 
  -3   5  19        2.80       -2.40      4.80 o 
  -2   5  19       34.45       30.85      5.50 o 
  -1   5  19       28.04       29.43      5.17 o 
   0   5  19      280.19      274.56      9.45 o 
   1   5  19       79.69       75.28      6.20 o 
   2   5  19      432.77      442.38     17.92 o 
   3   5  19       44.33       44.81      7.34 o 
   4   5  19      340.89      315.64     12.56 o 
   5   5  19        5.42       -3.25      6.50 o 
   6   5  19      159.34      166.21     11.42 o 
   7   5  19        5.04        4.77      7.94 o 
  -6   6  19        6.65       10.37      9.42 o 
  -5   6  19      196.51      205.20     11.41 o 
  -4   6  19       10.69       15.51      6.30 o 
  -3   6  19       97.77       84.05      7.13 o 
  -2   6  19        0.47        0.02      5.03 o 
  -1   6  19      522.78      490.45     38.53 o 
   0   6  19       92.55       84.40      8.97 o 
   1   6  19        5.30       -2.81      5.62 o 
   2   6  19       30.36       28.92      7.17 o 
   3   6  19      245.44      258.60     12.43 o 
   4   6  19      100.30       82.77      8.97 o 
   5   6  19       11.07       10.50      6.85 o 
   6   6  19       20.26       17.22      8.23 o 
  -5   7  19       19.29       14.55      7.88 o 
  -4   7  19       53.75       59.07      9.32 o 
  -3   7  19      176.00      189.01     12.93 o 
  -2   7  19       64.55       74.03      7.00 o 
  -1   7  19        0.52       -2.50      5.00 o 
   0   7  19       56.19       50.56      7.75 o 
   1   7  19      232.67      235.64     12.01 o 
   2   7  19       25.94       42.62      7.67 o 
   3   7  19       21.18       11.54      7.46 o 
   4   7  19        5.05        7.53      7.56 o 
   5   7  19      225.45      199.65     12.78 o 
  -4   8  19       33.51       33.49      9.57 o 
  -3   8  19        4.68       22.40      7.29 o 
  -2   8  19      207.76      201.47     17.02 o 
  -1   8  19        0.52       -2.75      5.49 o 
   0   8  19       56.07       52.60     16.61 o 
   1   8  19        8.46       14.84      7.54 o 
   2   8  19      116.56      132.62     10.19 o 
   3   8  19        6.96        9.62      7.00 o 
   4   8  19      183.63      182.65     12.19 o 
  -3   9  19      129.23      159.87     14.04 o 
  -2   9  19       19.08       12.02      8.34 o 
  -1   9  19       12.35        3.83      6.16 o 
   0   9  19       51.28       53.97      8.75 o 
   1   9  19       54.68       60.38      9.08 o 
   2   9  19       30.25       18.65      8.30 o 
  -6   0  20       89.63       94.13      8.03 o 
  -4   0  20      242.01      234.13      9.79 o 
  -2   0  20      941.01      936.63     16.78 o 
   0   0  20      776.69      693.97     19.26 o 
   2   0  20      404.69      393.60     11.69 o 
   4   0  20       46.05       56.96     10.32 o 
   6   0  20      226.42      279.16     15.80 o 
   8   0  20        3.67        7.41      9.29 o 
  -8   1  20       33.67       47.28      8.62 o 
  -7   1  20        0.18        4.09      6.76 o 
  -6   1  20       43.72       40.54      5.99 o 
  -5   1  20      157.27      157.31      7.58 o 
  -4   1  20       12.17       15.31      4.50 o 
  -3   1  20       16.59       11.05      5.37 o 
  -2   1  20      363.33      344.59      8.80 o 
  -1   1  20      858.30      835.86     22.96 o 
   0   1  20      241.26      258.12      8.16 o 
   1   1  20        8.77        5.62      4.04 o 
   2   1  20      721.25      683.89     10.51 o 
   3   1  20     1148.23     1155.99     14.30 o 
   4   1  20       83.67       99.39      8.29 o 
   5   1  20      184.37      185.21      8.36 o 
   6   1  20        0.74        1.31      5.76 o 
   7   1  20      101.89      119.46     15.26 o 
   8   1  20       26.25       22.11      7.51 o 
  -8   2  20       13.02       -0.13     10.02 o 
  -7   2  20      168.63      178.66     10.68 o 
  -6   2  20        2.65       -1.96      4.82 o 
  -5   2  20        2.47        1.31      4.76 o 
  -4   2  20      171.40      149.34      7.87 o 
  -3   2  20      364.86      409.70     12.50 o 
  -2   2  20       11.90       14.12      4.68 o 
  -1   2  20       15.12       12.91      4.33 o 
   0   2  20      129.52      123.41      6.40 o 
   1   2  20      461.69      455.97     10.43 o 
   2   2  20      456.26      442.11     17.93 o 
   3   2  20      199.85      191.36     11.19 o 
   4   2  20       26.69       26.98      9.55 o 
   5   2  20       34.46       32.93      7.38 o 
   6   2  20       85.11       95.05      9.17 o 
   7   2  20       11.21       11.82      9.67 o 
   8   2  20        2.73        0.68     10.66 o 
  -7   3  20        6.41        2.91      9.12 o 
  -6   3  20      280.81      301.35     12.40 o 
  -5   3  20       16.28       10.71      5.17 o 
  -4   3  20      124.10      124.83      7.19 o 
  -3   3  20      174.48      161.16      9.58 o 
  -2   3  20      966.49     1014.60     16.17 o 
  -1   3  20        1.64        2.65      4.22 o 
   0   3  20      209.34      193.93     12.30 o 
   1   3  20       51.71       54.18      5.37 o 
   2   3  20      526.61      516.95     13.83 o 
   3   3  20       11.70        4.10      4.25 o 
   4   3  20      122.96      125.73      8.80 o 
   5   3  20        3.97        2.60      6.56 o 
   6   3  20       54.98       63.25      8.40 o 
   7   3  20       39.29       28.32      8.58 o 
  -7   4  20       99.57      106.34     13.61 o 
  -6   4  20       31.59       38.65      7.46 o 
  -5   4  20       15.26       14.76      6.27 o 
  -4   4  20      181.15      196.70     10.41 o 
  -3   4  20      419.69      433.29     11.88 o 
  -2   4  20       46.22       43.62      4.79 o 
  -1   4  20       38.59       32.17      4.34 o 
   0   4  20      115.88      127.06      7.35 o 
   1   4  20      114.13      115.30      6.83 o 
   2   4  20      287.56      317.23      9.88 o 
   3   4  20       84.49       80.13      8.37 o 
   4   4  20       29.16       23.33      7.29 o 
   5   4  20       95.07       91.17      9.00 o 
   6   4  20       79.09       76.92      9.27 o 
   7   4  20       12.83        2.08      7.90 o 
  -7   5  20        3.20       -4.39      8.78 o 
  -6   5  20       23.71       17.77      9.29 o 
  -5   5  20      379.08      388.02     12.17 o 
  -4   5  20        1.89        1.53      5.29 o 
  -3   5  20       30.58       25.23      5.75 o 
  -2   5  20       29.22       24.70      4.86 o 
  -1   5  20      693.52      711.01     20.45 o 
   0   5  20        2.88        0.37      4.43 o 
   1   5  20       10.99        5.79      4.94 o 
   2   5  20       20.53       13.63      6.38 o 
   3   5  20      254.90      275.69     12.15 o 
   4   5  20       30.02       33.79      7.72 o 
   5   5  20        0.04       -1.59      6.64 o 
   6   5  20        3.36       -2.54      7.49 o 
  -6   6  20        1.94        1.56      7.29 o 
  -5   6  20        0.06       11.20      7.69 o 
  -4   6  20      155.80      176.65      9.12 o 
  -3   6  20        7.60       -2.76      5.52 o 
  -2   6  20      166.76      163.39      8.36 o 
  -1   6  20       61.99       46.33      5.94 o 
   0   6  20      131.92      131.00      9.52 o 
   1   6  20      105.71       99.77      8.68 o 
   2   6  20      142.88      147.85     10.25 o 
   3   6  20        4.89       11.93      6.87 o 
   4   6  20       30.93       34.10     13.93 o 
   5   6  20       22.49       24.10      8.41 o 
   6   6  20       35.27       42.22      8.82 o 
  -5   7  20        0.49       -3.70      7.88 o 
  -4   7  20      172.38      195.08     12.76 o 
  -3   7  20       24.04       24.48      6.88 o 
  -2   7  20       95.07      101.83     10.77 o 
  -1   7  20       87.51       84.24      7.20 o 
   0   7  20       65.00       52.78      7.84 o 
   1   7  20       10.30       20.13      7.01 o 
   2   7  20      128.97      122.56      9.62 o 
   3   7  20       75.43       77.37      9.24 o 
   4   7  20       33.34       25.04      9.20 o 
   5   7  20       24.27       29.99      8.57 o 
  -4   8  20        2.70       -3.96      7.91 o 
  -3   8  20      183.39      215.71     11.01 o 
  -2   8  20        0.06        4.34      8.03 o 
  -1   8  20        0.01        4.05      5.74 o 
   0   8  20        0.99        2.75      9.23 o 
   1   8  20      148.37      177.73     11.60 o 
   2   8  20        1.69        3.55      7.43 o 
   3   8  20        3.98       12.00      9.12 o 
   4   8  20        2.04       -3.66      7.31 o 
  -2   9  20       48.96       77.02     13.17 o 
  -1   9  20       33.80       36.29      7.48 o 
   0   9  20       40.89       52.48      9.57 o 
   1   9  20        9.43       16.07      8.39 o 
  -7   0  21        7.69        6.94     10.49 o 
  -5   0  21      317.72      318.88     18.71 o 
  -3   0  21        1.08       -2.31      4.62 o 
  -1   0  21       45.35       40.04      5.95 o 
   1   0  21       86.89       95.76      7.24 o 
   3   0  21        6.99        7.26      5.29 o 
   5   0  21       32.57       24.13      6.89 o 
   7   0  21      156.61      172.18     15.45 o 
  -8   1  21       34.55       44.91     12.71 o 
  -7   1  21      110.78       94.87      7.68 o 
  -6   1  21      126.70      130.82      7.86 o 
  -5   1  21        0.53        1.80      4.88 o 
  -4   1  21      271.41      261.90     14.50 o 
  -3   1  21      198.01      196.97      7.82 o 
  -2   1  21      236.05      241.74      8.21 o 
  -1   1  21       15.58       18.41      4.59 o 
   0   1  21      217.16      210.63      8.00 o 
   1   1  21       79.77       78.36      5.70 o 
   2   1  21      561.26      560.16     11.96 o 
   3   1  21       42.65       52.89      6.50 o 
   4   1  21       11.41       11.82      5.11 o 
   5   1  21       85.67       99.42      9.08 o 
   6   1  21      185.58      202.37     10.89 o 
   7   1  21        0.04       11.05      8.88 o 
  -7   2  21        5.96        4.89      6.67 o 
  -6   2  21      180.83      172.94      8.63 o 
  -5   2  21       77.77       77.33      6.79 o 
  -4   2  21       46.44       52.17      5.78 o 
  -3   2  21       20.67       34.25      5.25 o 
  -2   2  21       49.08       38.55      6.81 o 
  -1   2  21       72.69       60.49      5.73 o 
   0   2  21      138.40      125.23      7.19 o 
   1   2  21       40.20       30.40      5.03 o 
   2   2  21      235.49      244.62     13.01 o 
   3   2  21      348.98      334.66     19.83 o 
   4   2  21      116.51      131.39      9.44 o 
   5   2  21       14.09       13.65      7.09 o 
   6   2  21      140.33      152.28     10.64 o 
   7   2  21       32.30       34.76     11.69 o 
  -7   3  21       57.69       56.38     11.77 o 
  -6   3  21        7.56       15.76      6.81 o 
  -5   3  21       20.02       13.54      5.59 o 
  -4   3  21      192.79      179.26      8.15 o 
  -3   3  21       71.19       85.53     10.67 o 
  -2   3  21      219.80      204.57      8.59 o 
  -1   3  21        9.78       14.74      4.78 o 
   0   3  21        0.11       -1.98      3.96 o 
   1   3  21      699.76      677.31     21.99 o 
   2   3  21      174.55      172.78      7.87 o 
   3   3  21       24.04       24.30      5.20 o 
   4   3  21      109.84       90.16      8.81 o 
   5   3  21      414.09      401.34     18.11 o 
   6   3  21        3.17       -3.70      7.40 o 
   7   3  21        1.32       -4.69      9.38 o 
  -7   4  21        0.04        7.88      9.12 o 
  -6   4  21       68.11       71.15     14.02 o 
  -5   4  21      121.02      124.30      9.43 o 
  -4   4  21       53.31       51.51      6.42 o 
  -3   4  21       83.23       80.83     10.67 o 
  -2   4  21      160.83      163.23      8.03 o 
  -1   4  21      298.15      292.76      9.65 o 
   0   4  21      193.81      191.83     12.80 o 
   1   4  21       28.11       13.00      4.83 o 
   2   4  21       14.54       16.95      5.03 o 
   3   4  21      312.39      339.32     29.07 o 
   4   4  21       50.48       54.61      8.50 o 
   5   4  21        5.58        6.29      6.98 o 
   6   4  21       43.64       43.35     10.19 o 
   7   4  21       39.65       59.63      9.72 o 
  -6   5  21       57.69       75.00     12.50 o 
  -5   5  21        3.82       14.51      8.07 o 
  -4   5  21      320.33      327.11     13.26 o 
  -3   5  21       35.55       19.08      6.77 o 
  -2   5  21      216.71      227.33      8.07 o 
  -1   5  21       18.46       15.72      4.62 o 
   0   5  21      110.19      109.16      8.66 o 
   1   5  21        1.26       -2.35      4.70 o 
   2   5  21      364.25      348.33     36.92 o 
   3   5  21        5.61       12.84      6.54 o 
   4   5  21      106.49      120.98     10.26 o 
   5   5  21        1.58       -3.55      7.10 o 
   6   5  21       71.39       69.90      9.53 o 
  -6   6  21       34.30       20.68     11.39 o 
  -5   6  21      198.19      215.36     12.34 o 
  -4   6  21        3.04        3.10      6.18 o 
  -3   6  21        3.60       -2.81      5.62 o 
  -2   6  21       61.88       62.72      6.76 o 
  -1   6  21      380.02      405.92     15.37 o 
   0   6  21      173.57      154.89     10.23 o 
   1   6  21        2.44       -3.69      7.90 o 
   2   6  21       38.72       48.56      8.19 o 
   3   6  21       48.48       36.36      7.48 o 
   4   6  21       51.72       61.92      9.01 o 
   5   6  21        2.56        7.13      8.05 o 
  -5   7  21        9.94        8.49      8.65 o 
  -4   7  21       36.47       43.33      7.50 o 
  -3   7  21       90.58      102.08      8.69 o 
  -2   7  21       54.22       45.65      6.81 o 
  -1   7  21        2.39        4.20      5.50 o 
   0   7  21      101.92       88.70     15.13 o 
   1   7  21      145.35      164.74     11.20 o 
   2   7  21        5.12        9.35      6.82 o 
   3   7  21       35.05       20.78      8.12 o 
   4   7  21        0.18        2.63      7.83 o 
  -3   8  21        0.13        3.97      7.40 o 
  -2   8  21       98.86      111.21     11.33 o 
  -1   8  21        0.20       -2.84      5.68 o 
   0   8  21       23.74       26.16      8.25 o 
   1   8  21        0.30        5.18      7.32 o 
   2   8  21        9.77        6.30      7.39 o 
   3   8  21        8.84        1.96      7.95 o 
  -6   0  22      245.01      261.56     18.49 o 
  -4   0  22      115.11       98.97     13.06 o 
  -2   0  22     1297.30     1251.18     33.78 o 
   0   0  22       61.00       94.15     21.58 o 
   2   0  22      449.40      424.64     12.58 o 
   4   0  22        3.83       -4.15      8.30 o 
   6   0  22       37.16       40.97     10.87 o 
  -7   1  22        3.19       -3.66      7.33 o 
  -6   1  22        0.74        2.29      5.50 o 
  -5   1  22      224.73      222.21      9.06 o 
  -4   1  22        9.92       15.28      5.29 o 
  -3   1  22        4.28        3.11      4.54 o 
  -2   1  22      227.52      233.08     12.83 o 
  -1   1  22      588.95      598.88     12.34 o 
   0   1  22      104.70      116.04      8.21 o 
   1   1  22       74.32       59.64      7.45 o 
   2   1  22      427.98      432.38     11.03 o 
   3   1  22      405.94      415.40     11.05 o 
   4   1  22      149.37      162.52      8.19 o 
   5   1  22       68.05       65.44      8.52 o 
   6   1  22        8.95       16.40     10.62 o 
   7   1  22       25.74       38.14     11.99 o 
  -7   2  22      114.63      141.35     22.58 o 
  -6   2  22        2.73        1.42      5.25 o 
  -5   2  22        0.25        0.40      5.08 o 
  -4   2  22      136.65      130.75      7.51 o 
  -3   2  22      534.37      544.89     12.11 o 
  -2   2  22        0.50       -1.60      4.22 o 
  -1   2  22        1.82        3.51      4.34 o 
   0   2  22       44.15       35.05      5.22 o 
   1   2  22      201.09      192.86      8.21 o 
   2   2  22       73.95       70.89      6.23 o 
   3   2  22      144.30      139.71      8.04 o 
   4   2  22       32.63       38.76      7.66 o 
   5   2  22       44.07       41.40      8.14 o 
   6   2  22       38.38       47.43     12.29 o 
   7   2  22        0.73       -4.41     10.45 o 
  -7   3  22        4.39       11.64      9.76 o 
  -6   3  22      140.73      137.51     10.70 o 
  -5   3  22        0.27       -1.87      5.20 o 
  -4   3  22      385.71      362.31     13.66 o 
  -3   3  22        3.01        1.92      4.80 o 
  -2   3  22        4.61        2.54      4.85 o 
  -1   3  22       55.60       54.92      6.44 o 
   0   3  22      143.42      128.10      7.19 o 
   1   3  22       13.12       18.62      5.01 o 
   2   3  22        1.28        2.01      4.79 o 
   3   3  22       58.30       57.44      6.16 o 
   4   3  22        1.64        2.37      6.82 o 
   5   3  22        2.16        7.96      7.06 o 
   6   3  22       15.93       10.75      7.47 o 
   7   3  22       30.69       34.03     12.37 o 
  -6   4  22       23.68       26.82      9.35 o 
  -5   4  22        8.41       10.14      7.08 o 
  -4   4  22      170.82      143.27      8.91 o 
  -3   4  22        2.90        1.67      5.06 o 
  -2   4  22       75.38       76.64     10.52 o 
  -1   4  22       30.57       35.41      5.84 o 
   0   4  22      130.85      132.84      9.10 o 
   1   4  22       52.01       57.73      6.28 o 
   2   4  22      252.15      262.21      9.60 o 
   3   4  22        2.40        6.46      7.06 o 
   4   4  22       97.85      110.28      9.95 o 
   5   4  22      114.38      131.35     11.07 o 
   6   4  22       39.54       31.55      9.14 o 
  -6   5  22        0.14        8.01     10.23 o 
  -5   5  22      174.75      165.29     10.74 o 
  -4   5  22       59.71       58.68      9.29 o 
  -3   5  22        5.53        0.46      7.01 o 
  -2   5  22      126.94      131.21      8.45 o 
  -1   5  22      450.55      442.97     12.21 o 
   0   5  22        1.59       -2.43      4.87 o 
   1   5  22       25.11       22.01      5.39 o 
   2   5  22       17.59       22.38      9.50 o 
   3   5  22      238.94      262.36     12.65 o 
   4   5  22       39.54       30.90      8.28 o 
   5   5  22        1.92       -3.75      7.51 o 
   6   5  22        0.15       -1.15      7.68 o 
  -5   6  22        3.29       12.71     10.57 o 
  -4   6  22       63.55       67.59     10.02 o 
  -3   6  22        1.16       -2.86      5.71 o 
  -2   6  22      192.04      217.96     10.01 o 
  -1   6  22       50.16       49.32      6.46 o 
   0   6  22      120.82      159.24     10.87 o 
   1   6  22       32.30       43.26      8.32 o 
   2   6  22      146.58      137.94     10.40 o 
   3   6  22       24.44       23.99      8.03 o 
   4   6  22       29.50       18.81      9.85 o 
   5   6  22       43.18       65.40     12.86 o 
  -4   7  22       44.73       56.86      9.36 o 
  -3   7  22        1.72       -2.49      6.78 o 
  -2   7  22       74.25       82.23      7.56 o 
  -1   7  22       98.17      105.65     10.97 o 
   0   7  22       44.94       64.86      8.93 o 
   1   7  22        2.79        2.29      6.82 o 
   2   7  22       51.85       53.16      8.59 o 
   3   7  22       18.53       22.17      8.15 o 
   4   7  22       16.76       16.43      8.43 o 
  -2   8  22        4.51        4.27      8.84 o 
  -1   8  22        0.46       -2.10      6.09 o 
   0   8  22        2.33       -0.62      7.57 o 
   1   8  22       93.22       97.30     10.44 o 
   2   8  22        0.15       -3.77      7.55 o 
  -7   0  23        2.90       -2.18     11.04 o 
  -5   0  23      282.20      272.86     19.09 o 
  -3   0  23      225.78      201.54     16.14 o 
  -1   0  23      289.55      275.99     16.74 o 
   1   0  23        1.78        5.52      8.99 o 
   3   0  23      711.74      732.28     17.01 o 
   5   0  23      244.07      233.01     15.84 o 
   7   0  23      187.26      223.46     17.59 o 
  -7   1  23       45.60       43.70     11.84 o 
  -6   1  23       86.64      101.43     10.55 o 
  -5   1  23        0.81        9.96      7.45 o 
  -4   1  23       76.07       84.57      6.69 o 
  -3   1  23      360.15      357.73     13.11 o 
  -2   1  23        8.31       10.63      4.42 o 
  -1   1  23        4.11        0.72      4.28 o 
   0   1  23       60.98       59.74      5.64 o 
   1   1  23       91.84       96.04      6.63 o 
   2   1  23       87.09       96.29      6.92 o 
   3   1  23        0.87        1.82      5.08 o 
   4   1  23       48.78       56.02     12.37 o 
   5   1  23       37.56       32.92      7.61 o 
   6   1  23      173.15      179.20     15.97 o 
   7   1  23        2.41       -2.61     10.36 o 
  -7   2  23       29.47       27.81      8.11 o 
  -6   2  23       77.53       95.00      7.72 o 
  -5   2  23       52.03       43.08      6.36 o 
  -4   2  23      135.11      131.57      7.63 o 
  -3   2  23       11.21       16.24      5.05 o 
  -2   2  23      119.04      124.57      7.27 o 
  -1   2  23       46.62       58.94      5.88 o 
   0   2  23      107.79      113.74      7.59 o 
   1   2  23        7.55       -0.69      4.69 o 
   2   2  23      119.78      124.63      7.47 o 
   3   2  23       23.37       29.27      5.74 o 
   4   2  23      133.05      152.89     10.41 o 
   5   2  23       49.87       36.98      8.26 o 
   6   2  23       54.74       56.19      9.01 o 
  -6   3  23        1.77       -1.58     10.19 o 
  -5   3  23        2.27       -3.06      6.12 o 
  -4   3  23       24.20       19.71      8.04 o 
  -3   3  23       29.15       29.56      5.43 o 
  -2   3  23       22.70       16.86      7.01 o 
  -1   3  23        9.30       -2.22      4.44 o 
   0   3  23        0.05       -1.93      4.64 o 
   1   3  23      208.16      206.62      8.78 o 
   2   3  23       35.02       38.19      5.89 o 
   3   3  23        1.24        5.30      6.66 o 
   4   3  23       30.63       11.64      7.39 o 
   5   3  23      160.57      167.85     13.14 o 
   6   3  23       25.87       24.32      8.63 o 
  -6   4  23        3.94       -3.72      7.45 o 
  -5   4  23      140.35      166.31     10.97 o 
  -4   4  23        0.82        0.96      5.41 o 
  -3   4  23      119.87      114.13      7.91 o 
  -2   4  23       33.79       28.28      5.97 o 
  -1   4  23      262.51      260.70      9.78 o 
   0   4  23       41.02       35.12      5.85 o 
   1   4  23       41.05       35.42      7.33 o 
   2   4  23       50.41       65.72      6.90 o 
   3   4  23      179.13      171.38     17.51 o 
   4   4  23       15.38       17.25      8.00 o 
   5   4  23       13.98        7.61      8.06 o 
   6   4  23        5.11        5.15      8.26 o 
  -5   5  23       16.24       14.40      7.44 o 
  -4   5  23      122.74      127.53     10.41 o 
  -3   5  23        2.19        2.87      6.88 o 
  -2   5  23      149.96      145.62     12.48 o 
  -1   5  23       50.44       66.33      7.19 o 
   0   5  23       30.01       39.50      6.44 o 
   1   5  23        4.11       -2.54      5.07 o 
   2   5  23      252.16      241.67     12.31 o 
   3   5  23        0.54        4.73     16.89 o 
   4   5  23        8.00       16.40      7.64 o 
   5   5  23        1.33       -3.89      7.78 o 
  -4   6  23       35.76       34.16      8.88 o 
  -3   6  23        4.91       -4.03      8.06 o 
  -2   6  23        0.13       -3.59      7.18 o 
  -1   6  23      210.18      203.22      9.46 o 
   0   6  23       35.72       36.29      7.60 o 
   1   6  23        1.62        2.59      6.86 o 
   2   6  23       14.28        0.80     14.88 o 
   3   6  23       62.25       63.82      9.53 o 
   4   6  23        0.46       -5.05     10.10 o 
  -3   7  23       15.74       12.89     10.62 o 
  -2   7  23       69.24       52.49     10.94 o 
  -1   7  23        3.30       -2.92      5.84 o 
   0   7  23       75.67       73.68      9.69 o 
   1   7  23       85.42       90.14     10.94 o 
   2   7  23        3.27        5.01      7.85 o 
   3   7  23       27.83       21.92      8.60 o 
  -1   8  23        3.91       -2.49      6.57 o 
   0   8  23       19.36       19.65      8.19 o 
  -6   0  24      127.51      141.70     16.14 o 
  -4   0  24      173.89      179.28     16.48 o 
  -2   0  24      553.68      566.36     24.02 o 
   0   0  24       88.17       82.15     12.41 o 
   2   0  24      149.56      167.64     15.45 o 
   4   0  24       97.18      113.36     14.00 o 
  -6   1  24        0.62       -2.65      7.75 o 
  -5   1  24      165.42      192.40     11.91 o 
  -4   1  24       24.11       27.24      7.69 o 
  -3   1  24       26.37       40.04     12.11 o 
  -2   1  24        4.13        6.69      4.61 o 
  -1   1  24      183.56      195.22     10.31 o 
   0   1  24        2.57       -1.23      4.42 o 
   1   1  24       28.77       37.96      5.84 o 
   2   1  24        8.33       10.36      5.26 o 
   3   1  24      150.62      158.61      8.57 o 
   4   1  24        7.93        4.98      5.63 o 
   5   1  24        1.04       -3.31      6.61 o 
   6   1  24       17.86       12.37     10.66 o 
  -6   2  24        5.45        1.72      5.97 o 
  -5   2  24        0.79        2.64      5.46 o 
  -4   2  24       39.87       44.28      6.38 o 
  -3   2  24      435.69      422.43     17.66 o 
  -2   2  24       71.23       73.87      6.34 o 
  -1   2  24        3.01       -2.66      5.32 o 
   0   2  24        1.31        3.17      4.80 o 
   1   2  24      456.25      459.82     16.10 o 
   2   2  24      128.31      133.47      7.74 o 
   3   2  24       34.43       31.70      5.94 o 
   4   2  24        4.56       -2.39      6.78 o 
   5   2  24       57.60       85.93      9.37 o 
   6   2  24        3.93        7.96     10.87 o 
  -6   3  24       19.57       11.35      7.76 o 
  -5   3  24        5.14        0.78      5.76 o 
  -4   3  24       34.09       45.76      7.11 o 
  -3   3  24       17.99        4.47      5.25 o 
  -2   3  24       61.38       56.13      8.39 o 
  -1   3  24        2.64       -2.46      4.93 o 
   0   3  24      119.85      135.18      7.80 o 
   1   3  24        0.31        4.30      4.98 o 
   2   3  24       88.11       88.57      7.38 o 
   3   3  24       40.08       42.52      8.17 o 
   4   3  24       56.30       65.50      9.11 o 
   5   3  24        0.06       -4.54      9.08 o 
   6   3  24       11.28       15.06      8.14 o 
  -5   4  24       26.56       29.24      7.76 o 
  -4   4  24       63.31       70.84      7.36 o 
  -3   4  24       17.87       21.79      6.15 o 
  -2   4  24       15.06       15.76      5.73 o 
  -1   4  24        2.83        0.91      5.44 o 
   0   4  24      212.48      205.09      9.32 o 
   1   4  24       26.46       37.32      6.31 o 
   2   4  24      243.16      232.39     10.06 o 
   3   4  24        1.54        4.48      7.06 o 
   4   4  24       44.67       50.56      9.16 o 
   5   4  24       24.55       24.47      8.86 o 
  -5   5  24      107.97      121.52     11.15 o 
  -4   5  24        0.00        3.86      7.39 o 
  -3   5  24        0.01        0.59      7.02 o 
  -2   5  24        0.21       -0.59      6.74 o 
  -1   5  24      523.91      491.96     17.51 o 
   0   5  24        5.96       -3.50      7.00 o 
   1   5  24       19.66       17.55      6.10 o 
   2   5  24        2.50        2.43      8.78 o 
   3   5  24      174.57      180.74     11.86 o 
   4   5  24        1.69       -1.72      7.32 o 
   5   5  24        3.04        4.61      8.38 o 
  -4   6  24       21.85       22.79      8.80 o 
  -3   6  24        6.69       -4.13      8.26 o 
  -2   6  24      199.30      192.68     18.66 o 
  -1   6  24       26.37       25.78      8.14 o 
   0   6  24       40.40       35.38      6.84 o 
   1   6  24        8.35        6.12      7.24 o 
   2   6  24       93.05       85.73     10.21 o 
   3   6  24        0.87       -3.32      9.85 o 
   4   6  24        7.83       12.69      8.69 o 
  -2   7  24        2.12        2.74     12.63 o 
  -1   7  24       22.40       44.29      8.97 o 
   0   7  24       28.91       24.84      8.33 o 
   1   7  24        2.37       -3.60      7.63 o 
   2   7  24        0.49       -3.94     17.47 o 
  -5   0  25      144.59      192.81     17.77 o 
  -3   0  25       62.62       53.34     11.43 o 
  -1   0  25       37.41       40.63     11.43 o 
   1   0  25        0.46       -4.24      8.48 o 
   3   0  25      236.40      251.89     18.58 o 
  -6   1  25       28.78       23.62      9.14 o 
  -5   1  25        2.80        3.11      7.90 o 
  -4   1  25       94.33       81.38      9.46 o 
  -3   1  25      320.90      310.60     13.78 o 
  -2   1  25        9.39        9.87      6.60 o 
  -1   1  25        8.89       13.66      7.35 o 
   0   1  25       38.43       38.20      7.68 o 
   1   1  25        4.05        9.20      7.30 o 
   2   1  25       30.00       19.08      5.85 o 
   3   1  25       82.07       84.60      7.28 o 
   4   1  25       45.07       44.25      6.71 o 
   5   1  25        3.00        5.07      7.34 o 
   6   1  25       97.43      105.10     14.43 o 
  -6   2  25       11.88       14.03      8.51 o 
  -5   2  25       96.65       79.59      7.57 o 
  -4   2  25      149.84      143.15      8.44 o 
  -3   2  25       54.32       59.27      6.61 o 
  -2   2  25      129.89      120.68     14.88 o 
  -1   2  25      162.39      153.03      8.23 o 
   0   2  25      110.67      113.22      7.63 o 
   1   2  25       96.61      106.11      7.50 o 
   2   2  25        9.24        2.14      5.31 o 
   3   2  25        0.71       -2.61      5.23 o 
   4   2  25       88.43       79.62      9.53 o 
   5   2  25        2.39        4.57      8.08 o 
  -5   3  25        6.28        7.73      5.90 o 
  -4   3  25       33.89       30.22      6.42 o 
  -3   3  25       29.61       33.58      6.27 o 
  -2   3  25        3.43        0.42      5.37 o 
  -1   3  25        5.38        1.58      7.04 o 
   0   3  25        1.71       -2.44      4.89 o 
   1   3  25      172.63      189.15     11.14 o 
   2   3  25        3.21        1.68      5.31 o 
   3   3  25        7.20        9.34      7.54 o 
   4   3  25        0.66       -2.13      7.71 o 
   5   3  25      130.60      154.55     20.01 o 
  -5   4  25       85.27       86.92      9.63 o 
  -4   4  25        9.41       12.87      6.34 o 
  -3   4  25       11.60        2.02      5.70 o 
  -2   4  25       13.35        6.82      7.68 o 
  -1   4  25       53.81       47.21      6.78 o 
   0   4  25       82.91       79.38      7.53 o 
   1   4  25       57.43       44.93      6.58 o 
   2   4  25       28.38       31.50      6.45 o 
   3   4  25       50.52       63.54      9.44 o 
   4   4  25       16.51       17.18      8.60 o 
   5   4  25        8.27       14.11     10.89 o 
  -4   5  25       42.97       44.62     12.14 o 
  -3   5  25        3.12       -3.76      7.53 o 
  -2   5  25       21.89       24.02      9.00 o 
  -1   5  25        1.50        0.34      6.04 o 
   0   5  25       92.72      101.07      7.92 o 
   1   5  25        5.07       -2.82      5.64 o 
   2   5  25      137.29      145.91     11.46 o 
   3   5  25        0.01       -3.94      7.88 o 
   4   5  25       24.79       17.97      8.84 o 
  -3   6  25        5.00        1.13      8.67 o 
  -2   6  25        2.75       -6.10     12.20 o 
  -1   6  25      266.37      242.33     13.55 o 
   0   6  25       34.37       42.02      7.10 o 
   1   6  25        2.47       -3.59      7.18 o 
   2   6  25        3.56        5.55      7.80 o 
   3   6  25       39.19       34.54      9.34 o 
   0   7  25       19.78        4.81      8.30 o 
  -4   0  26       97.27       97.52     14.73 o 
  -2   0  26      304.60      294.31     19.78 o 
   0   0  26        6.61        4.32     10.57 o 
   2   0  26       60.58       57.66     13.14 o 
   4   0  26       27.05       19.73     12.76 o 
  -5   1  26      100.80      120.20     18.15 o 
  -4   1  26       32.40       26.91      8.72 o 
  -3   1  26       12.23       17.19      8.09 o 
  -2   1  26        5.79        2.35      6.91 o 
  -1   1  26       43.13       53.00      8.79 o 
   0   1  26       95.29       91.03      9.85 o 
   1   1  26        0.26        2.60      7.50 o 
   2   1  26        4.92        1.66      7.16 o 
   3   1  26       54.32       62.93      9.26 o 
   4   1  26      186.83      187.12     17.72 o 
   5   1  26        5.09       -3.42     12.59 o 
  -5   2  26       45.74       44.01     15.13 o 
  -4   2  26        1.06        0.26      7.87 o 
  -3   2  26       87.12      107.82     10.84 o 
  -2   2  26       30.42       33.32      5.91 o 
  -1   2  26       50.48       50.09      9.57 o 
   0   2  26       11.09       13.43      5.64 o 
   1   2  26      110.56      132.26      8.75 o 
   2   2  26        0.27       -0.80      5.56 o 
   3   2  26       55.61       59.33      7.16 o 
   4   2  26        1.13       11.75     15.71 o 
   5   2  26       75.89       89.92     10.71 o 
  -5   3  26        2.69       -0.45      6.11 o 
  -4   3  26       10.39        8.73      6.10 o 
  -3   3  26        6.68       -2.79      5.58 o 
  -2   3  26       70.90       64.77      7.14 o 
  -1   3  26        1.01       -2.56      5.11 o 
   0   3  26       76.11       77.91      7.42 o 
   1   3  26        0.54        3.88      5.38 o 
   2   3  26       81.22       91.39      7.82 o 
   3   3  26       31.03       16.60     15.22 o 
   4   3  26       56.36       62.63      9.84 o 
   5   3  26        0.41       -4.03      8.05 o 
  -4   4  26        4.22        1.93      5.73 o 
  -3   4  26       31.89       25.42      6.48 o 
  -2   4  26       31.32       15.23      6.50 o 
  -1   4  26        6.35        1.66      5.76 o 
   0   4  26       17.48       18.92      6.41 o 
   1   4  26       39.94       32.93      6.79 o 
   2   4  26       30.45       25.00      7.64 o 
   3   4  26        4.29        0.15      7.54 o 
   4   4  26       41.79       46.27     10.62 o 
  -3   5  26        1.06       -3.05      6.09 o 
  -2   5  26        0.05        0.80      6.56 o 
  -1   5  26      157.51      164.66      9.73 o 
   0   5  26        1.37       -2.90      6.03 o 
   1   5  26        0.83       -2.91      5.82 o 
   2   5  26        0.07       -3.82      7.65 o 
   3   5  26       76.86       89.82     10.44 o 
  -2   6  26       10.12       20.60     19.52 o 
  -1   6  26       10.32       12.32      7.69 o 
   0   6  26      103.59      116.94      8.98 o 
   1   6  26       19.42       19.92      8.13 o 
   2   6  26       97.73      102.20     10.74 o 
  -5   0  27      142.34      187.12     18.79 o 
  -3   0  27        0.04       -5.16     10.32 o 
  -1   0  27       25.09       27.95     12.11 o 
   1   0  27        6.15        6.38     10.83 o 
   3   0  27       28.14       37.80     12.97 o 
  -5   1  27       29.44       27.72      8.86 o 
  -4   1  27       83.89       87.75     10.55 o 
  -3   1  27      137.63      120.40     10.67 o 
  -2   1  27       76.63       79.60     10.40 o 
  -1   1  27       10.44       -3.59      7.18 o 
   0   1  27       40.94       53.35      9.17 o 
   1   1  27       21.87       26.04      8.56 o 
   2   1  27       73.75       66.62      9.68 o 
   3   1  27       21.30       11.07      8.90 o 
   4   1  27        3.12       26.33     13.27 o 
  -4   2  27       61.38       74.55      9.97 o 
  -3   2  27        3.43        7.13      7.83 o 
  -2   2  27       83.73       69.07     11.86 o 
  -1   2  27       88.69       95.18     10.46 o 
   0   2  27       65.85       69.42     18.04 o 
   1   2  27       19.46       16.97      6.02 o 
   2   2  27        0.20       -2.84      5.68 o 
   3   2  27        5.66        2.99      6.09 o 
   4   2  27      117.50      131.90     11.20 o 
  -4   3  27        9.45        1.72      6.08 o 
  -3   3  27       74.74       86.89      7.78 o 
  -2   3  27        3.12        3.50      5.74 o 
  -1   3  27        5.23        1.01      5.63 o 
   0   3  27        8.78        7.94      6.22 o 
   1   3  27      174.69      193.78      9.73 o 
   2   3  27        2.59        5.77      8.41 o 
   3   3  27        8.87       -1.66      8.05 o 
   4   3  27        0.03       -4.18      8.36 o 
  -3   4  27        5.87        3.74      6.40 o 
  -2   4  27       22.19       23.06      6.85 o 
  -1   4  27       48.19       58.64      7.62 o 
   0   4  27       34.45       33.00      9.33 o 
   1   4  27        6.33        9.71      6.45 o 
   2   4  27       48.73       39.81      9.16 o 
   3   4  27       21.34       38.75      9.44 o 
  -2   5  27       33.82       23.30      7.68 o 
  -1   5  27        2.47        1.34      6.58 o 
   0   5  27       24.04       27.97      7.03 o 
   1   5  27        0.77       -3.09      6.18 o 
   2   5  27       57.80       65.93      9.77 o 
  -4   0  28      132.05      123.80     16.57 o 
  -2   0  28      132.82      122.82     16.31 o 
   0   0  28        8.65       16.44     10.75 o 
   2   0  28       70.97       62.07     14.26 o 
   4   0  28        0.09        2.74     12.41 o 
  -4   1  28       26.96       30.61      9.47 o 
  -3   1  28        3.83       -0.33      7.72 o 
  -2   1  28        2.70       -0.48      7.93 o 
  -1   1  28       40.48       33.14      9.14 o 
   0   1  28        7.98        3.30      8.09 o 
   1   1  28        5.67        1.54      8.15 o 
   2   1  28       12.16       28.55      9.10 o 
   3   1  28       20.85       25.07      8.98 o 
   4   1  28       49.61       42.25     14.38 o 
  -4   2  28        6.48        5.58      8.57 o 
  -3   2  28       55.01       65.34     25.13 o 
  -2   2  28        0.13        3.19      9.67 o 
  -1   2  28       15.36       17.77      8.73 o 
   0   2  28        1.07       -0.18      8.00 o 
   1   2  28       83.59      100.65     10.98 o 
   2   2  28        6.00        2.68      8.15 o 
   3   2  28       24.60       27.40     13.83 o 
  -3   3  28        2.02       -0.28     14.02 o 
  -2   3  28       31.33       26.54      6.62 o 
  -1   3  28        9.55       11.82      6.22 o 
   0   3  28      206.67      207.32     10.19 o 
   1   3  28        0.46        2.64      6.25 o 
   2   3  28        2.81       -1.72      6.45 o 
   3   3  28       13.97       18.72      8.66 o 
  -2   4  28        4.33       -0.07      6.50 o 
  -1   4  28        1.15       -3.05      6.10 o 
   0   4  28        6.35       15.50      6.69 o 
   1   4  28       36.77       21.06     10.18 o 
   2   4  28        6.45       11.95      8.50 o 
  -3   0  29        0.23        4.37     10.70 o 
  -1   0  29      122.98      108.56     15.07 o 
   1   0  29       23.02       29.84     13.40 o 
   3   0  29       21.73       11.56     13.10 o 
  -3   1  29       42.75       38.42      9.69 o 
  -2   1  29       82.48       72.98      9.79 o 
  -1   1  29        6.21        5.07      8.26 o 
   0   1  29        4.17       -4.07      8.14 o 
   1   1  29        9.19        7.65      8.67 o 
   2   1  29       17.60       16.62      8.99 o 
   3   1  29        8.33       12.05     11.22 o 
  -3   2  29        0.83       -2.95      8.21 o 
  -2   2  29       36.47       45.00     12.61 o 
  -1   2  29       13.02       26.26      9.25 o 
   0   2  29        5.96        0.63      8.59 o 
   1   2  29        0.08        0.56      8.74 o 
   2   2  29       10.56       11.94      9.40 o 
  -2   3  29        7.95        3.59      8.87 o 
  -1   3  29        9.02       12.27      9.05 o 
   0   3  29       12.35       31.03      7.20 o 
   1   3  29       57.81       63.86      8.05 o 
   2   3  29        0.07        0.10      6.48 o 
  -2   0  30       20.65       12.63     11.86 o 
   0   0  30       19.18       22.77     13.27 o 
  -1   1  30       11.39       29.01     11.79 o 
   0   1  30        0.41       -4.26      8.52 o 
   1   1  30        8.03       17.37      9.34 o 
  -1   2  30        5.82       -3.67      8.69 o 
   0   2  30        0.07       -4.42      8.84 o 
                                                 
